# Supplementary material for: The mitochondrial genome of the terrestrial carnivorous plant Utricularia reniformis (Lentibulariaceae): Structure, comparative analysis and evolutionary landmarks
Source: PLoS One. 2017 Jul 19;12(7):e0180484. doi: 10.1371/journal.pone.0180484 (PMC5516982; doi:10.1371/journal.pone.0180484)
Supplement: S1 Table — (XLSX) [file pone.0180484.s003.xlsx]

## Sheet: Plan1
S1 Table
Species		Author	Family	Accession numbers
				atp1	cox1	matR	nad5	rps3
Utricularia	gibba	L.	Lentibulariaceae	KC997783	AY600097	KC997781	KC997780	KC997780
Utricularia	reniformis	A.St.-Hil.	Lentibulariaceae
Pinguicula	vulgaris	L.	Lentibulariaceae	GU351090	********	GU351279	GU351489	GU351773
Genlisea	aurea	A.St.-Hil.	Lentibulariaceae	KE526711	AY600115	********	KE526711	********
Verbena	bonariensis	L.	Verbenaceae	AY741828	********	GU351323	GU351542	GU351849
Verbena	bracteata	Cav. ex Lag. & Rodr.	Verbenaceae	HQ385211	********	HQ384798	HQ384808	HQ384946
Erythranthe	guttata	(Fisch. DC.) G.L.Nesom	Scrophulariaceae	NC018041	NC018041	NC018041	NC018041	NC018041
Epifagus	virginiana	(L.) W.P.C.Barton	Orobanchaceae	EU281004	EU281078	EU281125	********	********
Paulownia	tomentosa	Steud.	Scrophulariaceae	AY741826	AJ247592	********	********	HQ384943
Ajuga	reptans	L.	Lamiaceae	NC023103	NC023103	NC023103	NC023103	NC023103
Lamium	sp.		Lamiaceae	DQ401312	AJ223428	DQ401385	DQ406871	GU351711
Salvia	miltiorrhiza	Bunge	Lamiaceae	NC023209	NC023209	NC023209	NC023209	NC023209
Antirrhinum	majus	L.	Scrophulariaceae	GU350962	********	GU351152	GU351339	GU351566
Scrophularia	marilandica	L.	Scrophulariaceae	GU351113	********	GU351301	********	GU351808
Scrophularia	californica	Cham. & Schltdl.	Scrophulariaceae	HQ385209	********	HQ384796	********	HQ384969
Byblis	liniflora	Salisb.	Byblidaceae	GU350976	AY600112	GU351167	GU351356	GU351593
Sesamum	triphyllum	Welw. ex Asch.	Pedaliaceae	GU351114	********	GU351302	GU351513	GU351809
Sesamum	indicum	L.	Pedaliaceae	AY741827	AJ247598	********	********	HQ384956
Catalpa	fargesii	Bureau	Bignoniaceae	********	AJ223411	GU351174	GU351364	GU351606
Acanthus	mollis	L.	Acanthaceae	GU350950	********	DQ110297	GU351329	GU351549
Saintpaulia	magungensis	E.P.Roberts	Gesneriaceae	GU351107	********	GU351296	GU351507	GU351797
Boea	hygrometrica	(Bunge) R.Br.	Gesneriaceae	NC016741	NC016741	NC016741	NC016741	NC016741
Calceolaria	integrifolia	L.	Scrophulariaceae	GU350977	********	GU351168	GU351357	GU351595
Syringa	vulgaris	L.	Oleaceae	AY741821	********	HQ384794	HQ384811	HQ384983
Syringa	sp.		Oleaceae	********	********	GU351312	GU351525	GU351829
Jasminum	floridum	Bunge	Oleaceae	EU280978	EU281051	EU281112	********	********
Plocosperma	buxifolium	Benth.	Loganiaceae	HQ385208	********	HQ384793	HQ384807	HQ384988
Hesperelaea	palmeri	A.Gray	Oleaceae	NC031323	NC031323	NC031323	NC031323	NC031323
Castilleja	paramensis	F.González & Pabón-Mora	Orobanchaceae	NC031806	NC031806	NC031806	NC031806	NC031806
Bartsia	sp.	Benth.	Orobanchaceae	KP940487	KP940490	KP940485	KP940485	KP940486
Digitalis	purpurea	L.	Scrophulariaceae	EU280962	AJ223415	EU281103	********	********
Peltanthera	floribunda	Benth.	Peltanthraceae	GU351080	********	GU351271	GU351480	HQ384981
********	missing data
