# Supplementary material for: The mitochondrial genome of the terrestrial carnivorous plant Utricularia reniformis (Lentibulariaceae): Structure, comparative analysis and evolutionary landmarks
Source: PLoS One. 2017 Jul 19;12(7):e0180484. doi: 10.1371/journal.pone.0180484 (PMC5516982; doi:10.1371/journal.pone.0180484)
Supplement: S2 Table — (XLSX) [file pone.0180484.s004.xlsx]

## Sheet: Sheet1
S2 Table
ORF ID	Expression	Function	Signal Peptide	Transmembrane	Cytoplasmic Domain	Non-Cytoplasmic Domain
AEK19_MT0150	yes	putative	no	no	no	yes
AEK19_MT0155	yes	putative	no	no	no	yes
AEK19_MT0156	yes	putative	no	no	no	yes
AEK19_MT0160	yes	putative	no	no	no	yes
AEK19_MT0162	yes	unknown	no	no	no	no
AEK19_MT0163	no	unknown	no	no	no	no
AEK19_MT0164	no	unknown	yes	no	no	yes
AEK19_MT0165	no	unknown	no	no	no	no
AEK19_MT0166	no	unknown	no	no	no	no
AEK19_MT0167	no	unknown	no	yes	yes	yes
AEK19_MT0168	yes	unknown	no	no	no	no
AEK19_MT0169	no	unknown	no	yes	yes	yes
AEK19_MT0170	yes	unknown	no	no	no	no
AEK19_MT0171	yes	unknown	no	no	no	no
AEK19_MT0172	yes	unknown	no	no	no	no
AEK19_MT0173	no	unknown	no	no	no	no
AEK19_MT0174	no	unknown	no	no	no	no
AEK19_MT0175	yes	unknown	no	yes	no	yes
AEK19_MT0176	yes	unknown	no	no	no	no
AEK19_MT0177	no	unknown	yes	no	no	yes
AEK19_MT0178	yes	unknown	no	no	no	no
AEK19_MT0179	yes	unknown	no	no	no	no
AEK19_MT0180	yes	unknown	no	no	no	no
AEK19_MT0181	no	unknown	no	no	no	no
AEK19_MT0182	yes	unknown	no	no	no	no
AEK19_MT0183	no	unknown	no	no	no	no
AEK19_MT0184	no	unknown	no	yes	no	yes
AEK19_MT0185	no	unknown	no	no	no	no
AEK19_MT0186	yes	unknown	no	no	no	no
AEK19_MT0187	no	unknown	no	yes	yes	yes
AEK19_MT0188	no	unknown	no	no	no	no
AEK19_MT0189	yes	unknown	no	no	no	no
AEK19_MT0190	no	unknown	no	no	no	no
AEK19_MT0191	yes	unknown	no	no	no	no
AEK19_MT0192	no	unknown	yes	no	no	yes
AEK19_MT0193	no	unknown	no	yes	no	yes
AEK19_MT0194	yes	unknown	no	no	no	no
AEK19_MT0195	yes	unknown	no	no	no	no
AEK19_MT0196	yes	unknown	no	no	no	no
AEK19_MT0197	yes	hypothetical	no	no	no	no
AEK19_MT0198	yes	unknown	yes	no	no	yes
AEK19_MT0199	yes	unknown	no	no	no	no
AEK19_MT0200	yes	unknown	no	no	no	no
AEK19_MT0201	yes	unknown	no	no	no	no
AEK19_MT0202	yes	unknown	no	yes	no	yes
AEK19_MT0203	yes	unknown	no	no	no	no
AEK19_MT0204	no	unknown	no	no	no	no
AEK19_MT0205	yes	unknown	yes	no	no	yes
AEK19_MT0206	yes	unknown	no	no	no	no
AEK19_MT0207	no	unknown	no	no	no	no
AEK19_MT0208	yes	unknown	no	no	no	no
AEK19_MT0209	yes	unknown	no	no	no	no
AEK19_MT0210	no	unknown	no	no	no	no
AEK19_MT0211	no	unknown	yes	no	no	yes
AEK19_MT0212	no	unknown	yes	no	no	yes
AEK19_MT0213	yes	unknown	no	yes	yes	yes
AEK19_MT0214	yes	unknown	no	yes	no	yes
AEK19_MT0215	yes	unknown	no	yes	yes	yes
AEK19_MT0216	yes	unknown	no	no	no	no
AEK19_MT0217	yes	unknown	no	no	no	no
AEK19_MT0218	yes	unknown	no	no	no	no
AEK19_MT0219	yes	unknown	no	no	no	no
AEK19_MT0220	no	unknown	no	no	no	no
AEK19_MT0221	yes	putative	no	no	no	no
AEK19_MT0222	yes	unknown	no	no	no	no
AEK19_MT0223	yes	unknown	no	no	no	no
AEK19_MT0224	no	unknown	no	no	no	no
AEK19_MT0225	no	unknown	no	no	no	no
AEK19_MT0226	yes	unknown	yes	yes	yes	yes
AEK19_MT0227	yes	unknown	no	no	no	no
AEK19_MT0228	yes	unknown	no	no	no	no
AEK19_MT0229	no	hypothetical	no	no	no	no
AEK19_MT0230	yes	hypothetical	no	no	no	no
AEK19_MT0231	yes	unknown	no	no	no	no
AEK19_MT0232	no	unknown	no	no	no	no
AEK19_MT0233	no	unknown	no	no	no	no
AEK19_MT0234	yes	unknown	no	no	no	no
AEK19_MT0235	yes	unknown	no	no	no	no
AEK19_MT0236	no	unknown	no	yes	yes	yes
AEK19_MT0237	yes	unknown	yes	no	no	yes
AEK19_MT0238	no	unknown	no	yes	no	yes
AEK19_MT0239	yes	unknown	no	no	no	no
AEK19_MT0240	no	unknown	no	yes	yes	yes
AEK19_MT0241	no	unknown	no	no	no	no
AEK19_MT0242	yes	unknown	yes	yes	no	yes
AEK19_MT0243	yes	unknown	no	no	no	no
AEK19_MT0244	yes	unknown	no	yes	yes	yes
AEK19_MT0245	yes	unknown	no	yes	no	yes
AEK19_MT0246	no	unknown	no	no	no	no
AEK19_MT0247	no	unknown	no	no	no	no
AEK19_MT0248	no	unknown	no	no	no	no
AEK19_MT0249	no	unknown	no	no	no	no
AEK19_MT0250	yes	unknown	no	no	no	no
AEK19_MT0251	yes	unknown	no	yes	yes	yes
AEK19_MT0252	no	unknown	no	no	no	no
AEK19_MT0253	yes	hypothetical	no	no	no	no
AEK19_MT0254	yes	unknown	no	yes	yes	yes
AEK19_MT0255	yes	unknown	no	no	no	no
AEK19_MT0256	yes	unknown	no	yes	yes	yes
AEK19_MT0257	yes	unknown	no	yes	no	yes
AEK19_MT0258	yes	unknown	no	no	no	no
AEK19_MT0259	no	unknown	no	no	no	no
AEK19_MT0260	yes	unknown	no	no	no	no
AEK19_MT0261	no	unknown	no	no	no	no
AEK19_MT0262	no	unknown	no	no	no	no
AEK19_MT0263	no	unknown	no	no	no	no
AEK19_MT0264	no	unknown	no	no	no	no
AEK19_MT0265	no	unknown	no	yes	no	yes
AEK19_MT0266	no	unknown	no	no	no	no
AEK19_MT0267	no	unknown	yes	no	no	yes
AEK19_MT0268	yes	unknown	no	yes	no	yes
AEK19_MT0269	no	unknown	no	no	no	no
AEK19_MT0270	no	unknown	no	no	no	no
AEK19_MT0271	no	unknown	no	no	no	no
AEK19_MT0272	no	unknown	no	yes	yes	yes
AEK19_MT0273	no	unknown	no	no	no	no
AEK19_MT0274	no	unknown	no	yes	no	yes
AEK19_MT0275	no	unknown	no	no	no	no
AEK19_MT0276	no	unknown	no	no	no	no
AEK19_MT0277	yes	unknown	no	no	no	no
AEK19_MT0278	no	unknown	no	no	no	no
AEK19_MT0279	no	unknown	no	no	no	no
AEK19_MT0280	no	unknown	no	no	no	no
AEK19_MT0281	yes	unknown	no	no	no	no
AEK19_MT0282	yes	hypothetical	no	yes	yes	yes
AEK19_MT0283	yes	unknown	no	no	no	no
AEK19_MT0284	no	unknown	no	yes	no	yes
AEK19_MT0285	yes	unknown	no	no	no	no
AEK19_MT0286	yes	unknown	no	yes	yes	yes
AEK19_MT0287	no	unknown	no	no	no	no
AEK19_MT0288	no	unknown	no	yes	yes	yes
AEK19_MT0289	yes	unknown	yes	no	no	yes
AEK19_MT0290	no	unknown	no	no	no	no
AEK19_MT0291	no	unknown	no	no	no	no
AEK19_MT0292	no	unknown	no	yes	yes	yes
AEK19_MT0293	no	unknown	no	no	no	no
AEK19_MT0294	yes	unknown	no	no	no	no
AEK19_MT0295	yes	unknown	no	yes	yes	yes
AEK19_MT0296	no	unknown	no	no	no	no
AEK19_MT0297	no	unknown	no	no	no	no
AEK19_MT0298	no	unknown	no	no	no	no
AEK19_MT0299	no	unknown	no	yes	no	yes
AEK19_MT0300	yes	unknown	no	no	no	no
AEK19_MT0301	no	unknown	no	no	no	no
AEK19_MT0302	no	unknown	yes	no	no	yes
AEK19_MT0303	no	hypothetical	no	no	no	no
AEK19_MT0304	no	unknown	no	no	no	no
AEK19_MT0305	no	unknown	no	no	no	no
AEK19_MT0306	yes	unknown	no	no	no	no
AEK19_MT0307	yes	unknown	no	no	no	no
AEK19_MT0308	no	unknown	no	no	no	no
AEK19_MT0309	yes	unknown	no	no	no	no
AEK19_MT0310	no	unknown	no	no	no	no
AEK19_MT0311	yes	unknown	no	no	no	no
AEK19_MT0312	yes	unknown	no	no	no	no
AEK19_MT0313	yes	unknown	no	no	no	no
AEK19_MT0314	yes	unknown	no	yes	yes	yes
AEK19_MT0315	yes	unknown	no	no	no	no
AEK19_MT0316	yes	unknown	yes	no	no	yes
AEK19_MT0317	yes	unknown	no	no	no	no
AEK19_MT0318	no	unknown	yes	no	no	yes
AEK19_MT0319	no	unknown	no	no	no	no
AEK19_MT0320	no	unknown	no	no	no	no
AEK19_MT0321	no	unknown	no	yes	yes	yes
AEK19_MT0322	no	hypothetical	no	no	no	no
AEK19_MT0323	no	unknown	no	no	no	no
AEK19_MT0324	yes	unknown	no	yes	yes	yes
AEK19_MT0325	no	unknown	no	no	no	no
AEK19_MT0326	no	unknown	no	no	no	no
AEK19_MT0327	yes	unknown	no	no	no	no
AEK19_MT0328	no	unknown	no	no	no	no
AEK19_MT0329	yes	unknown	no	yes	yes	yes
AEK19_MT0330	no	unknown	no	yes	yes	yes
AEK19_MT0331	no	unknown	yes	yes	yes	yes
AEK19_MT0332	no	unknown	no	no	no	no
AEK19_MT0333	yes	unknown	no	yes	no	yes
AEK19_MT0334	no	unknown	yes	no	no	yes
AEK19_MT0335	no	hypothetical	no	no	no	no
AEK19_MT0336	yes	unknown	no	no	no	no
AEK19_MT0337	no	hypothetical	no	no	no	no
AEK19_MT0338	yes	unknown	no	no	no	no
AEK19_MT0339	no	unknown	no	yes	yes	yes
AEK19_MT0340	no	unknown	no	no	no	no
AEK19_MT0341	yes	unknown	no	yes	yes	yes
AEK19_MT0342	no	unknown	no	no	no	no
AEK19_MT0343	no	unknown	no	yes	yes	yes
AEK19_MT0344	no	unknown	no	no	no	no
AEK19_MT0345	no	unknown	yes	no	no	yes
AEK19_MT0346	no	unknown	no	no	no	no
AEK19_MT0347	no	unknown	no	no	no	no
AEK19_MT0348	no	unknown	no	no	no	no
AEK19_MT0349	no	unknown	no	no	no	no
AEK19_MT0350	no	unknown	no	no	no	no
AEK19_MT0351	no	unknown	yes	no	no	yes
AEK19_MT0352	yes	unknown	no	no	no	no
AEK19_MT0353	no	unknown	no	no	no	no
AEK19_MT0354	yes	unknown	no	no	no	no
AEK19_MT0355	yes	unknown	no	yes	no	yes
AEK19_MT0356	no	unknown	no	no	no	no
AEK19_MT0357	no	unknown	yes	no	no	yes
AEK19_MT0358	no	unknown	no	no	no	no
AEK19_MT0359	no	unknown	no	no	no	no
AEK19_MT0360	yes	unknown	no	no	no	no
AEK19_MT0361	yes	unknown	no	no	no	no
AEK19_MT0362	no	unknown	no	no	no	no
AEK19_MT0363	no	unknown	no	no	no	no
AEK19_MT0364	no	unknown	no	no	no	no
AEK19_MT0365	no	unknown	no	yes	yes	yes
AEK19_MT0366	yes	putative	no	no	no	no
AEK19_MT0367	yes	unknown	no	no	no	no
AEK19_MT0368	yes	unknown	yes	no	no	yes
AEK19_MT0369	yes	unknown	no	no	no	no
AEK19_MT0370	yes	unknown	no	no	no	no
AEK19_MT0371	no	unknown	no	no	no	no
AEK19_MT0372	no	unknown	no	no	no	no
AEK19_MT0373	no	unknown	no	no	no	no
AEK19_MT0374	yes	unknown	no	no	no	no
AEK19_MT0375	yes	unknown	no	no	no	no
AEK19_MT0376	yes	unknown	no	no	no	no
AEK19_MT0377	yes	unknown	no	no	no	no
AEK19_MT0378	no	unknown	no	no	no	no
AEK19_MT0379	yes	unknown	no	no	no	no
AEK19_MT0380	no	unknown	no	yes	yes	yes
AEK19_MT0381	no	unknown	no	no	no	no
AEK19_MT0382	no	unknown	no	no	no	no
AEK19_MT0383	yes	unknown	no	yes	yes	yes
AEK19_MT0384	yes	unknown	yes	no	no	yes
AEK19_MT0385	yes	unknown	yes	no	no	yes
AEK19_MT0386	no	unknown	no	no	no	no
AEK19_MT0387	yes	unknown	no	no	no	no
AEK19_MT0388	no	unknown	yes	no	no	yes
AEK19_MT0389	no	unknown	no	no	no	no
AEK19_MT0390	no	unknown	no	no	no	no
AEK19_MT0391	no	unknown	yes	no	no	yes
AEK19_MT0392	no	unknown	no	yes	yes	yes
AEK19_MT0393	yes	unknown	no	no	no	no
AEK19_MT0394	yes	unknown	no	no	no	no
AEK19_MT0395	yes	hypothetical	no	no	no	no
AEK19_MT0396	yes	unknown	no	no	no	no
AEK19_MT0397	yes	unknown	no	no	no	no
AEK19_MT0398	no	unknown	no	no	no	no
AEK19_MT0399	no	unknown	no	no	no	no
AEK19_MT0400	yes	hypothetical	no	no	no	no
AEK19_MT0401	no	unknown	no	no	no	no
AEK19_MT0402	no	unknown	no	no	no	no
AEK19_MT0403	no	unknown	yes	no	no	yes
AEK19_MT0404	no	unknown	no	no	no	no
AEK19_MT0405	yes	unknown	no	no	no	no
AEK19_MT0406	yes	unknown	yes	no	no	yes
AEK19_MT0407	yes	unknown	no	no	no	no
AEK19_MT0408	no	hypothetical	no	no	no	no
AEK19_MT0409	no	hypothetical	no	no	no	no
AEK19_MT0410	no	hypothetical	no	no	no	no
AEK19_MT0411	no	unknown	no	no	no	no
AEK19_MT0412	no	unknown	no	no	no	no
AEK19_MT0413	no	putative	no	no	no	no
AEK19_MT0414	yes	unknown	no	no	no	no
AEK19_MT0415	no	putative	no	no	no	no
AEK19_MT0416	no	hypothetical	no	no	no	no
AEK19_MT0417	no	unknown	no	no	no	no
AEK19_MT0418	no	unknown	no	yes	yes	yes
AEK19_MT0419	yes	unknown	no	no	no	no
AEK19_MT0420	no	unknown	no	no	no	no
AEK19_MT0421	yes	unknown	no	no	no	no
AEK19_MT0422	no	unknown	yes	no	no	yes
AEK19_MT0423	no	unknown	no	no	no	no
AEK19_MT0424	no	unknown	yes	no	no	yes
AEK19_MT0425	yes	unknown	no	yes	no	yes
AEK19_MT0426	yes	unknown	no	no	no	no
AEK19_MT0427	no	unknown	no	no	no	no
AEK19_MT0428	no	unknown	no	no	no	no
AEK19_MT0429	yes	unknown	no	yes	no	yes
AEK19_MT0430	no	unknown	no	no	no	no
AEK19_MT0431	yes	unknown	no	no	no	no
AEK19_MT0432	no	unknown	no	no	no	no
AEK19_MT0433	yes	unknown	no	no	no	no
AEK19_MT0434	no	unknown	no	no	no	no
AEK19_MT0435	yes	unknown	no	yes	yes	yes
AEK19_MT0436	yes	unknown	no	no	no	no
AEK19_MT0437	yes	unknown	no	no	no	no
AEK19_MT0438	yes	unknown	no	no	no	no
AEK19_MT0439	yes	unknown	no	no	no	no
AEK19_MT0440	yes	unknown	no	yes	yes	yes
AEK19_MT0441	yes	putative	no	no	no	no
AEK19_MT0442	yes	unknown	no	no	no	no
AEK19_MT0443	yes	unknown	no	no	no	no
AEK19_MT0444	yes	hypothetical	no	no	no	no
AEK19_MT0445	yes	hypothetical	no	no	no	no
AEK19_MT0446	yes	hypothetical	yes	no	no	yes
AEK19_MT0447	yes	hypothetical	no	no	no	no
AEK19_MT0448	yes	hypothetical	no	no	no	no
AEK19_MT0449	yes	unknown	no	no	no	no
AEK19_MT0450	yes	unknown	no	yes	yes	yes
AEK19_MT0451	yes	unknown	no	no	no	no
AEK19_MT0452	yes	unknown	no	yes	yes	yes
AEK19_MT0453	yes	unknown	no	no	no	no
AEK19_MT0454	yes	unknown	no	no	no	no
AEK19_MT0455	no	unknown	no	no	no	no
AEK19_MT0456	no	hypothetical	yes	yes	yes	yes
AEK19_MT0457	no	unknown	no	no	no	no
AEK19_MT0458	no	unknown	no	no	no	no
AEK19_MT0459	no	unknown	no	no	no	no
AEK19_MT0460	yes	unknown	no	no	no	no
AEK19_MT0461	no	unknown	no	no	no	no
AEK19_MT0462	no	unknown	no	no	no	no
AEK19_MT0463	no	unknown	no	no	no	no
AEK19_MT0464	no	unknown	no	no	no	no
AEK19_MT0465	no	unknown	no	no	no	no
AEK19_MT0466	no	unknown	no	no	no	no
AEK19_MT0467	no	unknown	no	no	no	no
AEK19_MT0468	no	unknown	no	no	no	no
AEK19_MT0469	yes	unknown	no	no	no	no
AEK19_MT0470	yes	hypothetical	no	no	no	no
AEK19_MT0471	yes	unknown	no	yes	no	yes
AEK19_MT0472	yes	unknown	no	no	no	no
AEK19_MT0473	yes	unknown	no	no	no	no
AEK19_MT0474	no	putative	no	no	no	no
AEK19_MT0475	yes	putative	no	no	no	no
AEK19_MT0476	no	unknown	no	no	no	no
AEK19_MT0477	yes	putative	no	no	no	no
AEK19_MT0478	no	unknown	no	no	no	no
AEK19_MT0479	yes	unknown	no	yes	no	yes
AEK19_MT0480	yes	unknown	no	yes	yes	yes
AEK19_MT0481	no	unknown	yes	no	no	yes
AEK19_MT0482	no	unknown	no	no	no	no
AEK19_MT0483	no	unknown	no	no	no	no
AEK19_MT0484	no	unknown	no	no	no	no
AEK19_MT0485	yes	unknown	no	no	no	no
AEK19_MT0486	yes	unknown	no	no	no	no
AEK19_MT0487	no	unknown	no	no	no	no
AEK19_MT0488	yes	unknown	no	no	no	no
AEK19_MT0489	no	unknown	no	no	no	no
AEK19_MT0490	yes	unknown	no	no	no	no
AEK19_MT0491	no	unknown	no	no	no	no
AEK19_MT0492	no	unknown	no	no	no	no
AEK19_MT0493	yes	putative	no	no	no	no
AEK19_MT0494	yes	unknown	no	no	no	no
AEK19_MT0495	yes	unknown	no	no	no	no
AEK19_MT0496	yes	unknown	no	no	no	no
AEK19_MT0497	yes	unknown	no	no	no	no
AEK19_MT0498	yes	unknown	yes	no	no	yes
AEK19_MT0499	no	unknown	no	no	no	no
AEK19_MT0500	no	unknown	no	no	no	no
AEK19_MT0501	no	unknown	no	no	no	no
AEK19_MT0502	yes	unknown	no	yes	no	yes
AEK19_MT0503	no	unknown	no	no	no	no
AEK19_MT0504	yes	unknown	no	no	no	no
AEK19_MT0505	yes	unknown	yes	no	no	yes
AEK19_MT0506	no	unknown	no	no	no	no
AEK19_MT0507	yes	unknown	no	no	no	no
AEK19_MT0508	yes	unknown	no	no	no	no
AEK19_MT0509	yes	unknown	no	no	no	no
AEK19_MT0510	yes	unknown	no	no	no	no
AEK19_MT0511	yes	unknown	no	no	no	no
AEK19_MT0512	yes	unknown	no	no	no	no
AEK19_MT0513	yes	unknown	no	no	no	no
AEK19_MT0514	yes	unknown	yes	no	no	yes
AEK19_MT0515	no	unknown	no	no	no	no
AEK19_MT0516	yes	hypothetical	no	no	no	no
AEK19_MT0517	yes	unknown	no	no	no	no
AEK19_MT0518	yes	unknown	no	no	no	no
AEK19_MT0519	no	unknown	no	yes	yes	yes
AEK19_MT0520	yes	unknown	no	no	no	no
AEK19_MT0521	no	unknown	no	no	no	no
AEK19_MT0522	no	unknown	no	yes	no	yes
AEK19_MT0523	no	unknown	no	yes	no	yes
AEK19_MT0524	no	unknown	no	yes	no	yes
AEK19_MT0525	no	unknown	no	yes	no	yes
AEK19_MT0526	yes	unknown	no	no	no	no
AEK19_MT0527	yes	unknown	no	no	no	no
AEK19_MT0528	yes	hypothetical	no	no	no	no
AEK19_MT0529	no	unknown	no	no	no	no
AEK19_MT0530	no	unknown	no	no	no	no
AEK19_MT0531	no	unknown	no	no	no	no
AEK19_MT0532	no	unknown	yes	no	no	yes
AEK19_MT0533	no	unknown	no	no	no	no
AEK19_MT0534	no	unknown	yes	no	no	yes
AEK19_MT0535	yes	unknown	yes	no	no	yes
AEK19_MT0536	yes	unknown	no	no	no	no
AEK19_MT0537	no	unknown	no	no	no	no
AEK19_MT0538	yes	unknown	no	yes	yes	yes
AEK19_MT0539	yes	unknown	no	no	no	no
AEK19_MT0540	no	unknown	no	no	no	no
AEK19_MT0541	yes	unknown	no	no	no	no
AEK19_MT0542	yes	unknown	yes	yes	yes	yes
AEK19_MT0543	yes	unknown	no	no	no	no
AEK19_MT0544	yes	unknown	no	no	no	no
AEK19_MT0545	yes	unknown	no	no	no	no
AEK19_MT0546	yes	unknown	no	no	no	no
AEK19_MT0547	yes	hypothetical	no	no	no	no
AEK19_MT0548	yes	hypothetical	no	no	no	no
AEK19_MT0549	yes	hypothetical	no	no	no	no
AEK19_MT0550	yes	hypothetical	no	no	no	no
AEK19_MT0551	yes	putative	no	no	no	no
AEK19_MT0552	yes	hypothetical	no	no	no	no
AEK19_MT0553	yes	hypothetical	yes	no	no	yes
AEK19_MT0554	yes	unknown	no	no	no	no
AEK19_MT0555	yes	unknown	no	no	no	no
AEK19_MT0556	yes	unknown	no	no	no	no
AEK19_MT0557	yes	unknown	yes	no	no	yes
AEK19_MT0558	yes	hypothetical	no	no	no	no
AEK19_MT0559	yes	unknown	no	yes	yes	yes
AEK19_MT0560	yes	unknown	no	no	no	no
AEK19_MT0561	yes	unknown	no	no	no	no
AEK19_MT0562	yes	unknown	no	no	no	no
AEK19_MT0563	yes	unknown	no	yes	yes	yes
AEK19_MT0564	yes	unknown	no	no	no	no
AEK19_MT0565	yes	unknown	no	no	no	no
AEK19_MT0566	no	unknown	no	no	no	no
AEK19_MT0567	yes	unknown	no	yes	yes	yes
AEK19_MT0568	no	unknown	no	no	no	no
AEK19_MT0569	yes	unknown	yes	no	no	yes
AEK19_MT0570	yes	unknown	no	no	no	no
AEK19_MT0571	yes	unknown	no	no	no	no
AEK19_MT0572	yes	unknown	no	no	no	no
AEK19_MT0573	no	unknown	no	no	no	no
AEK19_MT0574	yes	unknown	no	no	no	no
AEK19_MT0575	yes	unknown	no	no	no	no
AEK19_MT0576	no	unknown	no	no	no	no
AEK19_MT0577	yes	unknown	no	no	no	no
AEK19_MT0578	yes	hypothetical	no	no	no	no
AEK19_MT0579	no	unknown	no	no	no	no
AEK19_MT0580	no	unknown	yes	no	no	yes
AEK19_MT0581	yes	unknown	no	no	no	no
AEK19_MT0582	yes	unknown	no	no	no	no
AEK19_MT0583	yes	unknown	no	no	no	no
AEK19_MT0584	yes	unknown	no	no	no	no
AEK19_MT0585	no	unknown	no	yes	yes	yes
AEK19_MT0586	no	unknown	no	no	no	no
AEK19_MT0587	yes	unknown	no	no	no	no
AEK19_MT0588	no	unknown	no	no	no	no
AEK19_MT0589	no	unknown	no	no	no	no
AEK19_MT0590	no	unknown	no	yes	no	yes
AEK19_MT0591	no	putative	no	no	no	no
AEK19_MT0592	no	hypothetical	no	no	no	no
AEK19_MT0593	yes	unknown	no	no	no	no
AEK19_MT0594	yes	unknown	no	no	no	no
AEK19_MT0595	yes	unknown	no	no	no	no
AEK19_MT0596	yes	unknown	no	no	no	no
AEK19_MT0597	yes	unknown	no	no	no	no
AEK19_MT0598	yes	unknown	no	no	no	no
AEK19_MT0599	yes	unknown	no	no	no	no
AEK19_MT0600	no	unknown	no	no	no	no
AEK19_MT0601	no	unknown	no	no	no	no
AEK19_MT0602	yes	putative	no	no	no	no
AEK19_MT0603	yes	unknown	yes	yes	yes	yes
AEK19_MT0604	yes	unknown	no	no	no	no
AEK19_MT0605	no	unknown	no	no	no	no
AEK19_MT0606	no	unknown	no	no	no	no
AEK19_MT0607	no	unknown	no	no	no	no
AEK19_MT0608	yes	hypothetical	no	no	no	no
AEK19_MT0609	yes	unknown	no	yes	yes	yes
AEK19_MT0610	yes	unknown	no	no	no	no
AEK19_MT0611	no	unknown	yes	no	no	yes
AEK19_MT0612	no	unknown	no	no	no	no
AEK19_MT0613	yes	unknown	no	no	no	no
AEK19_MT0614	yes	unknown	no	yes	yes	yes
AEK19_MT0615	no	hypothetical	no	no	no	no
AEK19_MT0616	no	unknown	no	no	no	no
AEK19_MT0617	no	unknown	no	no	no	no
AEK19_MT0618	yes	unknown	yes	no	no	yes
AEK19_MT0619	no	unknown	no	yes	yes	yes
AEK19_MT0620	yes	unknown	yes	no	no	yes
AEK19_MT0621	yes	unknown	no	no	no	no
AEK19_MT0622	no	unknown	no	no	no	no
AEK19_MT0623	no	unknown	no	no	no	no
AEK19_MT0624	yes	hypothetical	no	yes	yes	yes
AEK19_MT0625	no	unknown	no	no	no	no
AEK19_MT0626	yes	unknown	no	no	no	no
AEK19_MT0627	no	unknown	no	no	no	no
AEK19_MT0628	no	unknown	no	no	no	no
AEK19_MT0629	yes	hypothetical	no	no	no	no
AEK19_MT0630	yes	unknown	no	no	no	no
AEK19_MT0631	yes	unknown	no	no	no	no
AEK19_MT0632	yes	hypothetical	no	no	no	no
AEK19_MT0633	yes	unknown	no	no	no	no
AEK19_MT0634	yes	unknown	no	no	no	no
AEK19_MT0635	yes	unknown	no	yes	no	yes
AEK19_MT0636	yes	unknown	no	no	no	no
AEK19_MT0637	no	unknown	no	no	no	no
AEK19_MT0638	no	hypothetical	no	no	no	no
AEK19_MT0639	yes	unknown	no	no	no	no
AEK19_MT0640	no	unknown	no	no	no	no
AEK19_MT0641	no	unknown	no	no	no	no
AEK19_MT0642	yes	unknown	no	no	no	no
AEK19_MT0643	no	unknown	no	yes	no	yes
AEK19_MT0644	no	unknown	no	no	no	no
AEK19_MT0645	no	unknown	no	no	no	no
AEK19_MT0646	yes	unknown	no	no	no	no
AEK19_MT0647	yes	unknown	no	no	no	no
AEK19_MT0648	no	unknown	no	yes	yes	yes
AEK19_MT0649	no	unknown	no	no	no	no
AEK19_MT0650	no	unknown	no	no	no	no
AEK19_MT0651	no	unknown	yes	no	no	yes
AEK19_MT0652	no	unknown	no	no	no	no
AEK19_MT0653	no	unknown	no	no	no	no
AEK19_MT0654	no	unknown	no	no	no	no
AEK19_MT0655	no	unknown	no	no	no	no
AEK19_MT0656	no	unknown	yes	no	no	yes
AEK19_MT0657	yes	hypothetical	no	no	no	no
AEK19_MT0658	yes	unknown	no	no	no	no
AEK19_MT0659	yes	unknown	no	no	no	no
AEK19_MT0660	yes	unknown	no	yes	yes	yes
AEK19_MT0661	yes	putative	no	no	no	no
AEK19_MT0662	yes	unknown	no	no	no	no
AEK19_MT0663	yes	unknown	no	no	no	no
AEK19_MT0664	yes	unknown	no	no	no	no
AEK19_MT0665	yes	unknown	yes	no	no	yes
AEK19_MT0666	yes	unknown	no	no	no	no
AEK19_MT0667	yes	unknown	yes	no	no	yes
AEK19_MT0668	no	unknown	no	yes	yes	yes
AEK19_MT0669	no	unknown	no	no	no	no
AEK19_MT0670	no	unknown	no	yes	yes	yes
AEK19_MT0671	yes	unknown	no	no	no	no
AEK19_MT0672	no	unknown	no	no	no	no
AEK19_MT0673	no	unknown	no	no	no	no
AEK19_MT0674	no	unknown	no	no	no	no
AEK19_MT0675	yes	unknown	no	no	no	no
AEK19_MT0676	no	unknown	yes	no	no	yes
AEK19_MT0677	no	unknown	no	no	no	no
AEK19_MT0678	no	unknown	no	no	no	no
AEK19_MT0679	yes	unknown	no	no	no	no
AEK19_MT0680	yes	unknown	no	no	no	no
AEK19_MT0681	no	hypothetical	no	no	no	no
AEK19_MT0682	no	unknown	no	yes	yes	yes
AEK19_MT0683	yes	unknown	no	no	no	no
AEK19_MT0684	no	putative	yes	no	no	yes
AEK19_MT0685	yes	putative	no	no	no	no
AEK19_MT0686	yes	unknown	no	no	no	no
AEK19_MT0687	yes	unknown	no	no	no	no
AEK19_MT0688	yes	unknown	no	no	no	no
AEK19_MT0689	no	unknown	no	no	no	no
AEK19_MT0690	yes	unknown	no	no	no	no
AEK19_MT0691	no	hypothetical	no	no	no	no
AEK19_MT0692	no	unknown	no	no	no	no
AEK19_MT0693	no	unknown	no	no	no	no
AEK19_MT0694	yes	unknown	no	yes	yes	yes
AEK19_MT0695	yes	unknown	no	no	no	no
AEK19_MT0696	yes	unknown	no	no	no	no
AEK19_MT0697	yes	unknown	no	no	no	no
AEK19_MT0698	yes	unknown	no	no	no	no
AEK19_MT0699	yes	unknown	no	no	no	no
AEK19_MT0700	yes	unknown	no	no	no	no
AEK19_MT0701	yes	unknown	no	no	no	no
AEK19_MT0702	yes	unknown	no	no	no	no
AEK19_MT0703	yes	unknown	no	no	no	no
AEK19_MT0704	no	unknown	no	yes	no	yes
AEK19_MT0705	yes	unknown	no	no	no	no
AEK19_MT0706	no	unknown	no	no	no	no
AEK19_MT0707	yes	unknown	no	yes	yes	yes
AEK19_MT0708	yes	putative	no	no	no	no
AEK19_MT0709	yes	unknown	no	no	no	no
AEK19_MT0710	yes	unknown	no	no	no	no
AEK19_MT0711	yes	unknown	yes	no	no	yes
AEK19_MT0712	yes	unknown	no	yes	no	yes
AEK19_MT0713	yes	unknown	no	no	no	no
AEK19_MT0714	yes	unknown	no	no	no	no
AEK19_MT0715	no	unknown	no	no	no	no
AEK19_MT0716	no	unknown	no	no	no	no
AEK19_MT0717	yes	unknown	no	no	no	no
AEK19_MT0718	no	unknown	no	no	no	no
AEK19_MT0719	no	unknown	no	no	no	no
AEK19_MT0720	no	unknown	no	no	no	no
AEK19_MT0721	no	unknown	no	no	no	no
AEK19_MT0722	no	unknown	no	no	no	no
AEK19_MT0723	no	hypothetical	no	no	no	no
AEK19_MT0724	no	unknown	no	no	no	no
AEK19_MT0725	yes	unknown	no	no	no	no
AEK19_MT0726	yes	unknown	no	no	no	no
AEK19_MT0727	yes	unknown	no	yes	no	yes
AEK19_MT0728	no	unknown	no	no	no	no
AEK19_MT0729	yes	unknown	no	no	no	no
AEK19_MT0730	yes	unknown	yes	no	no	yes
AEK19_MT0731	no	unknown	no	no	no	no
AEK19_MT0732	yes	unknown	no	no	no	no
AEK19_MT0733	yes	unknown	no	no	no	no
AEK19_MT0734	yes	unknown	no	no	no	no
AEK19_MT0735	no	unknown	no	no	no	no
AEK19_MT0736	no	unknown	no	no	no	no
AEK19_MT0737	yes	unknown	no	no	no	no
AEK19_MT0738	no	unknown	no	no	no	no
AEK19_MT0739	no	unknown	no	no	no	no
AEK19_MT0740	no	unknown	no	no	no	no
AEK19_MT0741	yes	hypothetical	no	no	no	no
AEK19_MT0742	yes	unknown	no	no	no	no
AEK19_MT0743	yes	unknown	no	no	no	no
AEK19_MT0744	yes	unknown	no	no	no	no
AEK19_MT0745	yes	unknown	yes	no	no	yes
AEK19_MT0746	yes	unknown	yes	no	no	yes
AEK19_MT0747	no	unknown	no	no	no	no
AEK19_MT0748	yes	unknown	no	yes	yes	yes
AEK19_MT0749	no	unknown	yes	no	no	yes
AEK19_MT0750	yes	unknown	no	yes	yes	yes
AEK19_MT0751	yes	unknown	no	yes	yes	yes
AEK19_MT0752	yes	hypothetical	no	no	no	no
AEK19_MT0753	no	unknown	no	no	no	no
AEK19_MT0754	no	unknown	no	no	no	no
AEK19_MT0755	no	unknown	no	no	no	no
AEK19_MT0756	no	unknown	no	no	no	no
AEK19_MT0757	no	unknown	no	yes	yes	yes
AEK19_MT0758	no	unknown	no	no	no	no
AEK19_MT0759	yes	unknown	no	no	no	no
AEK19_MT0760	no	hypothetical	no	no	no	no
AEK19_MT0761	no	unknown	no	yes	yes	yes
AEK19_MT0762	no	unknown	yes	no	no	yes
AEK19_MT0763	yes	unknown	no	no	no	no
AEK19_MT0764	no	unknown	no	no	no	no
AEK19_MT0765	no	unknown	no	no	no	no
AEK19_MT0766	no	unknown	yes	no	no	yes
AEK19_MT0767	yes	unknown	no	no	no	no
AEK19_MT0768	no	hypothetical	no	no	no	no
AEK19_MT0769	no	unknown	no	no	no	no
AEK19_MT0770	yes	unknown	no	no	no	no
AEK19_MT0771	yes	unknown	no	no	no	no
AEK19_MT0772	yes	unknown	no	no	no	no
AEK19_MT0773	yes	unknown	no	no	no	no
AEK19_MT0774	yes	unknown	yes	no	no	yes
AEK19_MT0775	yes	unknown	no	no	no	no
AEK19_MT0776	yes	unknown	no	no	no	no
AEK19_MT0777	yes	unknown	no	yes	yes	yes
AEK19_MT0778	yes	unknown	no	no	no	no
AEK19_MT0779	yes	unknown	no	yes	no	yes
AEK19_MT0780	no	unknown	no	no	no	no
AEK19_MT0781	no	unknown	no	no	no	no
AEK19_MT0782	no	unknown	no	no	no	no
AEK19_MT0783	no	unknown	no	no	no	no
AEK19_MT0784	yes	unknown	yes	yes	yes	yes
AEK19_MT0785	no	unknown	no	no	no	no
AEK19_MT0786	yes	putative	no	no	no	no
AEK19_MT0787	no	unknown	no	no	no	no
AEK19_MT0788	yes	unknown	no	no	no	no
AEK19_MT0789	no	unknown	no	no	no	no
AEK19_MT0790	no	unknown	no	no	no	no
AEK19_MT0791	no	unknown	no	yes	yes	yes
AEK19_MT0792	no	unknown	no	yes	yes	yes
AEK19_MT0793	yes	unknown	no	no	no	no
AEK19_MT0794	yes	unknown	no	no	no	no
AEK19_MT0795	no	unknown	no	no	no	no
AEK19_MT0796	no	unknown	no	no	no	no
AEK19_MT0797	no	unknown	no	no	no	no
AEK19_MT0798	yes	unknown	no	no	no	no
AEK19_MT0799	yes	unknown	yes	no	no	yes
AEK19_MT0800	no	unknown	no	no	no	no
AEK19_MT0801	no	unknown	yes	no	no	yes
AEK19_MT0802	yes	unknown	no	no	no	no
AEK19_MT0803	yes	unknown	no	no	no	no
AEK19_MT0804	yes	unknown	yes	no	no	yes
AEK19_MT0805	no	unknown	yes	no	no	yes
AEK19_MT0806	yes	unknown	no	no	no	no
AEK19_MT0807	yes	putative	no	no	no	no
AEK19_MT0808	no	unknown	no	no	no	no
AEK19_MT0809	yes	unknown	no	no	no	no
AEK19_MT0810	yes	unknown	no	no	no	no
AEK19_MT0811	yes	unknown	yes	no	no	yes
AEK19_MT0812	yes	unknown	no	no	no	no
AEK19_MT0813	no	unknown	no	yes	yes	yes
AEK19_MT0814	no	unknown	no	no	no	no
AEK19_MT0815	yes	unknown	no	no	no	no
AEK19_MT0816	no	unknown	no	no	no	no
AEK19_MT0817	no	unknown	no	yes	no	yes
AEK19_MT0818	no	hypothetical	no	no	no	no
AEK19_MT0819	no	unknown	no	no	no	no
AEK19_MT0820	no	unknown	no	no	no	no
AEK19_MT0821	no	unknown	no	yes	yes	yes
AEK19_MT0822	no	unknown	no	no	no	no
AEK19_MT0823	no	hypothetical	no	no	no	no
AEK19_MT0824	no	hypothetical	no	no	no	no
AEK19_MT0825	no	unknown	no	no	no	no
AEK19_MT0826	no	unknown	no	yes	yes	yes
AEK19_MT0827	no	unknown	no	no	no	no
AEK19_MT0828	no	unknown	yes	no	no	yes
AEK19_MT0829	no	unknown	yes	no	no	yes
AEK19_MT0830	no	unknown	no	no	no	no
AEK19_MT0831	no	unknown	no	no	no	no
AEK19_MT0832	no	unknown	no	yes	no	yes
AEK19_MT0833	no	unknown	no	yes	yes	yes
AEK19_MT0834	no	unknown	no	no	no	no
AEK19_MT0835	no	unknown	no	no	no	no
AEK19_MT0836	no	unknown	no	no	no	no
AEK19_MT0837	no	unknown	no	no	no	no
AEK19_MT0838	no	unknown	yes	no	no	yes
AEK19_MT0839	no	unknown	no	no	no	no
AEK19_MT0840	no	unknown	no	no	no	no
AEK19_MT0841	no	unknown	no	no	no	no
AEK19_MT0842	no	unknown	no	no	no	no
AEK19_MT0843	no	unknown	no	no	no	no
AEK19_MT0844	no	unknown	no	no	no	no
AEK19_MT0845	no	unknown	no	no	no	no
AEK19_MT0846	no	unknown	no	no	no	no
AEK19_MT0847	no	unknown	no	no	no	no
AEK19_MT0848	no	unknown	no	yes	yes	yes
AEK19_MT0849	no	putative	no	no	no	no
AEK19_MT0850	no	unknown	no	no	no	no
AEK19_MT0851	no	unknown	no	yes	no	yes
AEK19_MT0852	no	unknown	no	no	no	no
AEK19_MT0853	no	unknown	no	yes	yes	yes
AEK19_MT0854	no	unknown	no	no	no	no
AEK19_MT0855	no	unknown	yes	no	no	yes
AEK19_MT0856	no	unknown	no	no	no	no
AEK19_MT0857	no	hypothetical	no	no	no	no
AEK19_MT0858	no	unknown	yes	yes	yes	yes
AEK19_MT0859	no	unknown	no	no	no	no
AEK19_MT0860	no	unknown	yes	no	no	yes
AEK19_MT0861	no	unknown	no	no	no	no
AEK19_MT0862	no	unknown	no	no	no	no
AEK19_MT0863	no	unknown	no	no	no	no
AEK19_MT0864	no	unknown	no	no	no	no
AEK19_MT0865	no	unknown	yes	no	no	yes
AEK19_MT0866	no	unknown	no	no	no	no
AEK19_MT0867	no	unknown	no	no	no	no
AEK19_MT0868	no	putative	no	no	no	no
AEK19_MT0869	no	unknown	no	no	no	no
AEK19_MT0870	no	unknown	no	no	no	no
AEK19_MT0871	no	hypothetical	no	no	no	no
AEK19_MT0872	no	unknown	no	yes	yes	yes
AEK19_MT0873	no	unknown	no	no	no	no
AEK19_MT0874	yes	putative	no	no	no	no
AEK19_MT0875	yes	putative	no	no	no	no
AEK19_MT0876	yes	putative	no	no	no	no
AEK19_MT0877	no	putative	no	no	no	no
AEK19_MT0878	yes	putative	no	no	no	no
AEK19_MT0879	no	unknown	no	no	no	no
AEK19_MT0880	yes	unknown	no	no	no	no
AEK19_MT0881	no	unknown	no	no	no	no
AEK19_MT0882	yes	unknown	no	yes	yes	yes
AEK19_MT0883	no	unknown	no	no	no	no
AEK19_MT0884	yes	unknown	no	no	no	no
AEK19_MT0885	yes	unknown	no	no	no	no
AEK19_MT0886	yes	hypothetical	no	no	no	no
AEK19_MT0887	yes	hypothetical	no	no	no	no
AEK19_MT0888	yes	putative	no	no	no	no
AEK19_MT0889	yes	hypothetical	no	no	no	no
AEK19_MT0890	yes	unknown	yes	no	no	yes
AEK19_MT0891	no	putative	no	no	no	no
AEK19_MT0892	yes	putative	no	no	no	no
AEK19_MT0893	yes	putative	no	no	no	no
AEK19_MT0894	yes	putative	no	no	no	no
AEK19_MT0895	yes	unknown	no	yes	yes	yes
AEK19_MT0896	yes	unknown	no	no	no	no
AEK19_MT0897	yes	unknown	no	no	no	no
AEK19_MT0898	yes	unknown	no	no	no	no
AEK19_MT0899	yes	unknown	no	no	no	no
AEK19_MT0900	yes	unknown	no	yes	yes	yes
AEK19_MT0901	no	unknown	no	no	no	no
AEK19_MT0902	yes	hypothetical	no	no	no	no
AEK19_MT0903	yes	unknown	yes	no	no	yes
AEK19_MT0904	yes	unknown	no	no	no	no
AEK19_MT0905	yes	unknown	no	no	no	no
AEK19_MT0906	no	unknown	no	no	no	no
AEK19_MT0907	yes	unknown	no	no	no	no
AEK19_MT0908	yes	hypothetical	no	yes	yes	yes
AEK19_MT0909	yes	unknown	no	no	no	no
AEK19_MT0910	yes	unknown	no	no	no	no
AEK19_MT0911	yes	unknown	no	no	no	no
AEK19_MT0912	yes	unknown	no	no	no	no
AEK19_MT0913	yes	unknown	no	no	no	no
AEK19_MT0914	yes	unknown	no	no	no	no
AEK19_MT0915	yes	unknown	no	no	no	no
AEK19_MT0916	yes	unknown	no	no	no	no
AEK19_MT0917	yes	unknown	no	no	no	no
AEK19_MT0918	yes	unknown	no	no	no	no
AEK19_MT0919	yes	unknown	no	no	no	no
AEK19_MT0920	no	unknown	no	no	no	no
AEK19_MT0921	yes	unknown	no	no	no	no
AEK19_MT0922	no	unknown	no	no	no	no
AEK19_MT0923	yes	unknown	no	no	no	no
AEK19_MT0924	yes	unknown	no	no	no	no
AEK19_MT0925	yes	unknown	no	no	no	no
AEK19_MT0926	yes	unknown	no	yes	yes	yes
AEK19_MT0927	yes	unknown	no	yes	no	yes
AEK19_MT0928	yes	unknown	no	no	no	no
AEK19_MT0929	yes	unknown	no	yes	yes	yes
AEK19_MT0930	yes	unknown	no	yes	no	yes
AEK19_MT0931	yes	unknown	no	no	no	no
AEK19_MT0932	yes	unknown	no	yes	yes	yes
AEK19_MT0933	yes	unknown	no	no	no	no
AEK19_MT0934	yes	putative	no	no	no	no
AEK19_MT0935	yes	hypothetical	no	no	no	no
AEK19_MT0936	yes	putative	no	no	no	no
AEK19_MT0937	yes	hypothetical	no	no	no	no
AEK19_MT0938	yes	hypothetical	no	no	no	no
AEK19_MT0939	yes	unknown	no	no	no	no
AEK19_MT0940	yes	unknown	no	no	no	no
AEK19_MT0941	yes	putative	no	yes	yes	yes
AEK19_MT0942	yes	hypothetical	no	no	no	no
AEK19_MT0943	yes	hypothetical	no	yes	yes	yes
AEK19_MT0944	yes	unknown	no	no	no	no
AEK19_MT0945	yes	unknown	no	no	no	no
AEK19_MT0946	no	hypothetical	no	no	no	no
AEK19_MT0947	yes	unknown	no	no	no	no
AEK19_MT0948	no	unknown	no	no	no	no
AEK19_MT0949	yes	putative	no	no	no	no
AEK19_MT0950	yes	putative	no	no	no	no
AEK19_MT0951	no	unknown	no	no	no	no
AEK19_MT0952	no	unknown	no	no	no	no
AEK19_MT0953	yes	unknown	no	no	no	no
AEK19_MT0954	yes	unknown	no	no	no	no
AEK19_MT0955	yes	unknown	no	no	no	no
AEK19_MT0956	yes	unknown	no	no	no	no
AEK19_MT0957	yes	unknown	no	no	no	no
AEK19_MT0958	no	unknown	no	yes	yes	yes
AEK19_MT0959	yes	unknown	no	no	no	no
AEK19_MT0960	yes	unknown	no	yes	yes	yes
AEK19_MT0961	yes	unknown	no	no	no	no
AEK19_MT0962	no	unknown	no	yes	yes	yes
AEK19_MT0963	yes	unknown	yes	no	no	yes
AEK19_MT0964	yes	unknown	no	no	no	no
AEK19_MT0965	no	unknown	no	no	no	no
AEK19_MT0966	no	unknown	no	no	no	no
AEK19_MT0967	yes	unknown	no	no	no	no
AEK19_MT0968	yes	unknown	yes	no	no	yes
AEK19_MT0969	no	unknown	no	no	no	no
AEK19_MT0970	no	unknown	no	no	no	no
AEK19_MT0971	no	unknown	no	no	no	no
AEK19_MT0972	no	unknown	no	no	no	no
AEK19_MT0973	no	putative	no	no	no	no
AEK19_MT0974	yes	unknown	no	no	no	no
AEK19_MT0975	yes	unknown	no	no	no	no
AEK19_MT0976	yes	unknown	yes	no	no	yes
AEK19_MT0977	no	unknown	no	no	no	no
AEK19_MT0978	no	unknown	yes	no	no	yes
AEK19_MT0979	yes	unknown	no	no	no	no
AEK19_MT0980	yes	putative	no	no	no	no
AEK19_MT0981	yes	unknown	no	no	no	no
AEK19_MT0982	yes	unknown	no	no	no	no
AEK19_MT0983	no	unknown	no	no	no	no
AEK19_MT0984	yes	unknown	no	no	no	no
AEK19_MT0985	yes	unknown	no	yes	yes	yes
AEK19_MT0986	yes	unknown	yes	no	no	yes
AEK19_MT0987	yes	unknown	yes	yes	yes	yes
AEK19_MT0988	yes	unknown	no	no	no	no
AEK19_MT0989	yes	unknown	no	no	no	no
AEK19_MT0990	yes	unknown	no	no	no	no
AEK19_MT0991	yes	unknown	no	no	no	no
AEK19_MT0992	yes	putative	no	no	no	no
AEK19_MT0993	no	putative	no	yes	yes	yes
AEK19_MT0994	no	unknown	no	no	no	no
AEK19_MT0995	yes	putative	no	no	no	no
AEK19_MT0996	yes	putative	no	no	no	no
AEK19_MT0997	no	unknown	no	no	no	no
AEK19_MT0998	yes	unknown	no	no	no	no
AEK19_MT0999	no	putative	no	no	no	no
AEK19_MT1000	no	unknown	no	no	no	no
AEK19_MT1001	no	unknown	no	no	no	no
AEK19_MT1002	yes	unknown	no	no	no	no
AEK19_MT1003	yes	unknown	no	no	no	no
AEK19_MT1004	yes	unknown	yes	no	no	yes
AEK19_MT1005	yes	unknown	no	no	no	no
AEK19_MT1006	no	unknown	no	no	no	no
AEK19_MT1007	no	unknown	no	no	no	no
AEK19_MT1008	no	putative	no	no	no	no
AEK19_MT1009	no	unknown	no	no	no	no
AEK19_MT1010	yes	unknown	no	no	no	no
AEK19_MT1011	yes	unknown	no	no	no	no
AEK19_MT1012	no	unknown	no	no	no	no
AEK19_MT1013	yes	unknown	yes	yes	yes	yes
AEK19_MT1014	no	unknown	no	no	no	no
AEK19_MT1015	yes	unknown	no	yes	yes	yes
AEK19_MT1016	yes	unknown	no	no	no	no
AEK19_MT1017	no	unknown	no	no	no	no
AEK19_MT1018	yes	unknown	yes	no	no	yes
AEK19_MT1019	no	hypothetical	no	no	no	no
AEK19_MT1020	yes	hypothetical	no	no	no	no
AEK19_MT1021	yes	unknown	no	no	no	no
AEK19_MT1022	yes	unknown	yes	yes	yes	yes
AEK19_MT1023	no	putative	no	yes	no	yes
AEK19_MT1024	yes	hypothetical	no	no	no	no
AEK19_MT1025	yes	hypothetical	no	no	no	no
AEK19_MT1026	yes	unknown	no	no	no	no
AEK19_MT1027	yes	unknown	no	no	no	no
AEK19_MT1028	yes	unknown	no	no	no	no
AEK19_MT1029	yes	unknown	no	no	no	no
AEK19_MT1030	yes	unknown	no	no	no	no
AEK19_MT1031	yes	unknown	no	no	no	no
AEK19_MT1032	yes	hypothetical	no	no	no	no
AEK19_MT1033	yes	unknown	no	no	no	no
AEK19_MT1034	yes	putative	no	no	no	no
AEK19_MT1035	yes	putative	no	no	no	no
AEK19_MT1036	yes	hypothetical	no	no	no	no
AEK19_MT1037	yes	unknown	no	no	no	no
AEK19_MT1038	yes	unknown	no	no	no	no
AEK19_MT1039	no	unknown	no	no	no	no
AEK19_MT1040	yes	unknown	no	no	no	no
AEK19_MT1041	yes	unknown	no	no	no	no
AEK19_MT1042	yes	unknown	no	no	no	no
AEK19_MT1043	yes	unknown	no	yes	yes	yes
AEK19_MT1044	no	unknown	no	no	no	no
AEK19_MT1045	yes	unknown	yes	no	no	yes
AEK19_MT1046	yes	unknown	no	no	no	no
AEK19_MT1047	yes	unknown	no	no	no	no
AEK19_MT1048	yes	unknown	no	no	no	no
AEK19_MT1049	no	unknown	no	yes	yes	yes
AEK19_MT1050	yes	hypothetical	no	no	no	no
AEK19_MT1051	yes	unknown	no	no	no	no
AEK19_MT1052	yes	unknown	no	yes	yes	yes
AEK19_MT1053	yes	unknown	no	no	no	no
AEK19_MT1054	yes	unknown	no	no	no	no
AEK19_MT1055	no	unknown	no	no	no	no
AEK19_MT1056	yes	unknown	no	no	no	no
AEK19_MT1057	yes	unknown	yes	no	no	yes
AEK19_MT1058	yes	unknown	no	no	no	no
AEK19_MT1059	yes	unknown	no	no	no	no
AEK19_MT1060	no	unknown	no	no	no	no
AEK19_MT1061	yes	unknown	no	no	no	no
AEK19_MT1062	no	unknown	no	no	no	no
AEK19_MT1063	no	unknown	no	no	no	no
AEK19_MT1064	no	unknown	no	no	no	no
AEK19_MT1065	no	unknown	no	yes	yes	yes
AEK19_MT1066	no	unknown	no	no	no	no
AEK19_MT1067	no	unknown	no	yes	yes	yes
AEK19_MT1068	no	unknown	no	no	no	no
AEK19_MT1069	no	unknown	no	no	no	no
AEK19_MT1070	no	unknown	no	no	no	no
AEK19_MT1071	no	unknown	no	no	no	no
AEK19_MT1072	yes	hypothetical	no	no	no	no
AEK19_MT1073	yes	unknown	no	no	no	no
AEK19_MT1074	yes	unknown	no	no	no	no
AEK19_MT1075	no	unknown	no	no	no	no
AEK19_MT1076	yes	unknown	no	yes	yes	yes
AEK19_MT1077	yes	unknown	no	no	no	no
AEK19_MT1078	yes	unknown	no	no	no	no
AEK19_MT1079	yes	hypothetical	yes	yes	yes	yes
AEK19_MT1080	yes	unknown	no	no	no	no
AEK19_MT1081	yes	unknown	no	no	no	no
AEK19_MT1082	yes	hypothetical	no	no	no	no
AEK19_MT1083	yes	unknown	no	no	no	no
AEK19_MT1084	yes	unknown	no	no	no	no
AEK19_MT1085	yes	hypothetical	no	no	no	no
AEK19_MT1086	yes	putative	no	no	no	no
AEK19_MT1087	yes	unknown	no	no	no	no
AEK19_MT1088	yes	hypothetical	no	no	no	no
AEK19_MT1089	yes	putative	no	no	no	no
AEK19_MT1090	yes	unknown	no	no	no	no
AEK19_MT1091	no	unknown	yes	no	no	yes
AEK19_MT1092	yes	unknown	no	no	no	no
AEK19_MT1093	yes	unknown	yes	no	no	yes
AEK19_MT1094	yes	unknown	no	no	no	no
AEK19_MT1095	no	unknown	no	no	no	no
AEK19_MT1096	no	unknown	no	no	no	no
AEK19_MT1097	yes	unknown	yes	no	no	yes
AEK19_MT1098	no	unknown	no	no	no	no
AEK19_MT1099	yes	unknown	no	no	no	no
AEK19_MT1100	no	unknown	no	no	no	no
AEK19_MT1101	yes	hypothetical	no	yes	yes	yes
AEK19_MT1102	yes	unknown	no	no	no	no
AEK19_MT1103	yes	unknown	no	no	no	no
AEK19_MT1104	yes	putative	no	no	no	no
AEK19_MT1105	no	unknown	no	no	no	no
AEK19_MT1106	yes	unknown	no	no	no	no
AEK19_MT1107	yes	unknown	no	no	no	no
AEK19_MT1108	yes	unknown	no	no	no	no
AEK19_MT1109	no	unknown	no	no	no	no
AEK19_MT1110	no	unknown	no	no	no	no
AEK19_MT1111	yes	unknown	no	yes	yes	yes
AEK19_MT1112	yes	unknown	yes	no	no	yes
AEK19_MT1113	no	unknown	no	no	no	no
AEK19_MT1114	yes	unknown	no	no	no	no
AEK19_MT1115	yes	unknown	no	no	no	no
AEK19_MT1116	no	unknown	no	no	no	no
AEK19_MT1117	yes	unknown	no	no	no	no
AEK19_MT1118	no	unknown	no	yes	yes	yes
AEK19_MT1119	no	unknown	no	yes	yes	yes
AEK19_MT1120	no	unknown	no	no	no	no
AEK19_MT1121	yes	unknown	yes	no	no	yes
AEK19_MT1122	yes	unknown	no	yes	yes	yes
AEK19_MT1123	yes	unknown	no	no	no	no
AEK19_MT1124	yes	unknown	no	yes	yes	yes
AEK19_MT1125	no	unknown	no	yes	yes	yes
AEK19_MT1126	yes	unknown	no	no	no	no
AEK19_MT1127	no	unknown	no	no	no	no
AEK19_MT1128	yes	unknown	no	no	no	no
AEK19_MT1129	yes	unknown	no	no	no	no
AEK19_MT1130	yes	unknown	no	no	no	no
AEK19_MT1131	yes	unknown	no	no	no	no
AEK19_MT1132	no	unknown	no	no	no	no
AEK19_MT1133	no	unknown	no	yes	yes	yes
AEK19_MT1134	no	unknown	no	no	no	no
AEK19_MT1135	no	unknown	no	yes	yes	yes
AEK19_MT1136	yes	unknown	no	no	no	no
AEK19_MT1137	no	unknown	no	no	no	no
AEK19_MT1138	yes	unknown	no	no	no	no
AEK19_MT1139	yes	unknown	no	no	no	no
AEK19_MT1140	yes	unknown	no	yes	yes	yes
AEK19_MT1141	no	unknown	no	no	no	no
AEK19_MT1142	yes	unknown	no	no	no	no
AEK19_MT1143	no	unknown	no	no	no	no
AEK19_MT1144	yes	unknown	no	yes	no	yes
AEK19_MT1145	no	unknown	no	no	no	no
AEK19_MT1146	yes	unknown	no	no	no	no
AEK19_MT1147	yes	unknown	no	no	no	no
AEK19_MT1148	yes	hypothetical	no	no	no	no
AEK19_MT1149	yes	putative	no	no	no	no
AEK19_MT1150	yes	unknown	no	no	no	no
AEK19_MT1151	yes	unknown	no	no	no	no
AEK19_MT1152	yes	unknown	no	no	no	no
AEK19_MT1153	no	unknown	no	no	no	no
AEK19_MT1154	yes	putative	no	no	no	no
AEK19_MT1155	yes	putative	no	no	no	no
AEK19_MT1156	no	putative	no	no	no	no
AEK19_MT1157	yes	unknown	no	no	no	no
AEK19_MT1158	no	unknown	no	no	no	no
AEK19_MT1159	yes	unknown	no	no	no	no
AEK19_MT1160	yes	unknown	no	no	no	no
AEK19_MT1161	yes	unknown	no	yes	no	yes
AEK19_MT1162	no	unknown	no	no	no	no
AEK19_MT1163	no	unknown	no	no	no	no
AEK19_MT1164	no	unknown	no	no	no	no
AEK19_MT1165	yes	unknown	no	no	no	no
AEK19_MT1166	yes	unknown	yes	no	no	yes
AEK19_MT1167	yes	unknown	no	no	no	no
AEK19_MT1168	yes	unknown	no	no	no	no
AEK19_MT1169	no	unknown	no	no	no	no
AEK19_MT1170	yes	unknown	yes	no	no	yes
AEK19_MT1171	no	unknown	no	no	no	no
AEK19_MT1172	yes	unknown	no	no	no	no
AEK19_MT1173	yes	unknown	no	no	no	no
AEK19_MT1174	no	unknown	no	no	no	no
AEK19_MT1175	yes	unknown	no	no	no	no
AEK19_MT1176	no	unknown	no	no	no	no
AEK19_MT1177	yes	unknown	no	no	no	no
AEK19_MT1178	no	unknown	no	no	no	no
AEK19_MT1179	yes	unknown	no	no	no	no
AEK19_MT1180	no	unknown	no	no	no	no
AEK19_MT1181	yes	unknown	yes	no	no	yes
AEK19_MT1182	yes	unknown	no	yes	yes	yes
AEK19_MT1183	yes	unknown	no	no	no	no
AEK19_MT1184	yes	unknown	no	no	no	no
AEK19_MT1185	yes	unknown	no	no	no	no
AEK19_MT1186	yes	unknown	no	no	no	no
AEK19_MT1187	yes	unknown	no	no	no	no
AEK19_MT1188	yes	unknown	no	no	no	no
AEK19_MT1189	no	unknown	no	no	no	no
AEK19_MT1190	no	unknown	no	no	no	no
AEK19_MT1191	yes	unknown	no	no	no	no
AEK19_MT1192	yes	unknown	no	no	no	no
AEK19_MT1193	yes	unknown	no	no	no	no
AEK19_MT1194	yes	hypothetical	yes	no	no	yes
AEK19_MT1195	yes	unknown	no	no	no	no
AEK19_MT1196	yes	unknown	no	no	no	no
AEK19_MT1197	yes	unknown	no	no	no	no
AEK19_MT1198	yes	unknown	no	no	no	no
AEK19_MT1199	yes	unknown	yes	no	no	yes
AEK19_MT1200	yes	unknown	no	no	no	no
AEK19_MT1201	yes	unknown	no	no	no	no
AEK19_MT1202	yes	unknown	no	yes	yes	yes
AEK19_MT1203	yes	unknown	no	no	no	no
AEK19_MT1204	no	unknown	yes	no	no	yes
AEK19_MT1205	no	unknown	no	no	no	no
AEK19_MT1206	yes	unknown	no	no	no	no
AEK19_MT1207	yes	unknown	no	no	no	no
AEK19_MT1208	yes	unknown	no	no	no	no
AEK19_MT1209	yes	unknown	no	no	no	no
AEK19_MT1210	no	unknown	yes	no	no	yes
AEK19_MT1211	yes	unknown	yes	no	no	yes
AEK19_MT1212	yes	hypothetical	no	yes	no	yes
AEK19_MT1213	yes	unknown	yes	no	no	yes
AEK19_MT1214	no	unknown	no	no	no	no
AEK19_MT1215	no	unknown	no	no	no	no
AEK19_MT1216	no	unknown	no	no	no	no
AEK19_MT1217	yes	unknown	no	no	no	no
AEK19_MT1218	yes	unknown	no	no	no	no
AEK19_MT1219	yes	unknown	no	no	no	no
AEK19_MT1220	yes	unknown	no	yes	yes	yes
AEK19_MT1221	no	unknown	no	no	no	no
AEK19_MT1222	yes	unknown	no	no	no	no
AEK19_MT1223	yes	unknown	no	yes	no	yes
AEK19_MT1224	yes	unknown	no	no	no	no
AEK19_MT1225	yes	unknown	no	no	no	no
AEK19_MT1226	yes	unknown	no	no	no	no
AEK19_MT1227	yes	unknown	no	no	no	no
AEK19_MT1228	yes	unknown	no	no	no	no
AEK19_MT1229	no	unknown	no	no	no	no
AEK19_MT1230	yes	unknown	yes	no	no	yes
AEK19_MT1231	yes	putative	no	no	no	no
AEK19_MT1232	yes	unknown	no	no	no	no
AEK19_MT1233	yes	unknown	no	no	no	no
AEK19_MT1234	yes	unknown	no	no	no	no
AEK19_MT1235	yes	unknown	no	no	no	no
AEK19_MT1236	no	unknown	no	no	no	no
AEK19_MT1237	no	unknown	no	no	no	no
AEK19_MT1238	no	unknown	no	no	no	no
AEK19_MT1239	yes	unknown	no	no	no	no
AEK19_MT1240	yes	putative	no	no	no	no
AEK19_MT1241	yes	unknown	no	no	no	no
AEK19_MT1242	no	unknown	no	no	no	no
AEK19_MT1243	yes	putative	no	no	no	no
AEK19_MT1244	no	unknown	no	no	no	no
AEK19_MT1245	no	unknown	yes	no	no	yes
AEK19_MT1246	no	unknown	no	no	no	no
AEK19_MT1247	yes	unknown	yes	no	no	yes
AEK19_MT1248	yes	unknown	yes	no	no	yes
AEK19_MT1249	yes	unknown	yes	no	no	yes
AEK19_MT1250	yes	unknown	no	no	no	no
AEK19_MT1251	yes	unknown	no	no	no	no
AEK19_MT1252	yes	unknown	no	no	no	no
AEK19_MT1253	yes	unknown	no	no	no	no
AEK19_MT1254	yes	unknown	no	no	no	no
AEK19_MT1255	no	unknown	no	no	no	no
AEK19_MT1256	yes	unknown	no	no	no	no
AEK19_MT1257	no	unknown	no	no	no	no
AEK19_MT1258	yes	unknown	no	no	no	no
AEK19_MT1259	yes	unknown	no	no	no	no
AEK19_MT1260	yes	unknown	no	no	no	no
AEK19_MT1261	yes	unknown	no	no	no	no
AEK19_MT1262	yes	unknown	no	no	no	no
AEK19_MT1263	yes	unknown	no	no	no	no
AEK19_MT1264	yes	hypothetical	no	no	no	no
AEK19_MT1265	yes	unknown	no	yes	yes	yes
AEK19_MT1266	yes	unknown	no	no	no	no
AEK19_MT1267	yes	hypothetical	no	no	no	no
AEK19_MT1268	yes	unknown	no	no	no	no
AEK19_MT1269	yes	unknown	no	no	no	no
AEK19_MT1270	yes	unknown	no	no	no	no
AEK19_MT1271	yes	unknown	yes	no	no	yes
AEK19_MT1272	yes	unknown	no	no	no	no
AEK19_MT1273	yes	unknown	yes	yes	yes	yes
AEK19_MT1274	no	unknown	no	no	no	no
AEK19_MT1275	yes	hypothetical	yes	no	no	yes
AEK19_MT1276	no	unknown	no	yes	no	yes
AEK19_MT1277	no	unknown	no	no	no	no
AEK19_MT1278	yes	unknown	no	no	no	no
AEK19_MT1279	yes	unknown	no	no	no	no
AEK19_MT1280	yes	unknown	no	no	no	no
AEK19_MT1281	no	unknown	no	no	no	no
AEK19_MT1282	yes	unknown	no	no	no	no
AEK19_MT1283	yes	unknown	no	no	no	no
AEK19_MT1284	no	unknown	no	no	no	no
AEK19_MT1285	yes	unknown	no	no	no	no
AEK19_MT1286	no	unknown	no	no	no	no
AEK19_MT1287	yes	unknown	no	no	no	no
AEK19_MT1288	yes	unknown	no	no	no	no
AEK19_MT1289	yes	unknown	no	no	no	no
AEK19_MT1290	no	unknown	yes	no	no	yes
AEK19_MT1291	yes	unknown	no	yes	yes	yes
AEK19_MT1292	yes	unknown	no	yes	yes	yes
AEK19_MT1293	no	unknown	yes	no	no	yes
AEK19_MT1294	no	unknown	no	no	no	no
AEK19_MT1295	no	unknown	no	yes	yes	yes
AEK19_MT1296	yes	unknown	no	no	no	no
AEK19_MT1297	no	unknown	no	no	no	no
AEK19_MT1298	no	unknown	yes	no	no	yes
AEK19_MT1299	no	unknown	no	no	no	no
AEK19_MT1300	no	unknown	no	no	no	no
AEK19_MT1301	yes	unknown	no	no	no	no
AEK19_MT1302	yes	unknown	no	no	no	no
AEK19_MT1303	yes	hypothetical	no	no	no	no
AEK19_MT1304	yes	unknown	no	no	no	no
AEK19_MT1305	no	unknown	no	no	no	no
AEK19_MT1306	no	unknown	no	no	no	no
AEK19_MT1307	yes	unknown	no	no	no	no
AEK19_MT1308	no	unknown	no	no	no	no
AEK19_MT1309	no	unknown	no	no	no	no
AEK19_MT1310	yes	unknown	yes	no	no	yes
AEK19_MT1311	yes	unknown	no	no	no	no
AEK19_MT1312	no	unknown	no	no	no	no
AEK19_MT1313	yes	hypothetical	no	no	no	no
AEK19_MT1314	no	unknown	no	no	no	no
AEK19_MT1315	yes	unknown	no	no	no	no
AEK19_MT1316	yes	putative	no	no	no	no
AEK19_MT1317	yes	unknown	no	yes	yes	yes
AEK19_MT1318	yes	hypothetical	no	no	no	no
AEK19_MT1319	no	unknown	no	no	no	no
AEK19_MT1320	no	unknown	no	yes	yes	yes
AEK19_MT1321	no	unknown	no	no	no	no
AEK19_MT1322	yes	unknown	no	no	no	no
AEK19_MT1323	yes	unknown	no	no	no	no
AEK19_MT1324	yes	unknown	no	yes	no	yes
AEK19_MT1325	yes	unknown	no	no	no	no
AEK19_MT1326	no	unknown	no	yes	yes	yes
AEK19_MT1327	yes	unknown	no	no	no	no
AEK19_MT1328	no	unknown	no	no	no	no
AEK19_MT1329	no	unknown	no	no	no	no
AEK19_MT1330	yes	unknown	no	yes	yes	yes
AEK19_MT1331	yes	unknown	no	no	no	no
AEK19_MT1332	no	unknown	no	no	no	no
AEK19_MT1333	yes	unknown	yes	no	no	yes
AEK19_MT1334	no	unknown	no	no	no	no
AEK19_MT1335	no	unknown	no	no	no	no
AEK19_MT1336	no	unknown	no	no	no	no
AEK19_MT1337	no	unknown	no	yes	yes	yes
AEK19_MT1338	no	unknown	no	no	no	no
AEK19_MT1339	no	unknown	yes	no	no	yes
AEK19_MT1340	yes	unknown	no	no	no	no
AEK19_MT1341	yes	unknown	no	yes	yes	yes
AEK19_MT1342	yes	unknown	yes	no	no	yes
AEK19_MT1343	yes	unknown	no	no	no	no
AEK19_MT1344	yes	putative	no	no	no	no
AEK19_MT1345	no	putative	no	no	no	no
AEK19_MT1346	no	putative	no	no	no	no
AEK19_MT1347	yes	unknown	no	no	no	no
AEK19_MT1348	yes	unknown	no	no	no	no
AEK19_MT1349	no	unknown	no	no	no	no
AEK19_MT1350	yes	unknown	no	no	no	no
AEK19_MT1351	no	unknown	no	no	no	no
AEK19_MT1352	yes	unknown	no	no	no	no
AEK19_MT1353	no	unknown	no	no	no	no
AEK19_MT1354	no	unknown	no	no	no	no
AEK19_MT1355	no	unknown	no	no	no	no
AEK19_MT1356	yes	unknown	no	no	no	no
AEK19_MT1357	yes	unknown	no	no	no	no
AEK19_MT1358	no	unknown	no	no	no	no
AEK19_MT1359	no	unknown	no	no	no	no
AEK19_MT1360	no	unknown	no	no	no	no
AEK19_MT1361	no	unknown	yes	no	no	yes
AEK19_MT1362	yes	unknown	no	no	no	no
AEK19_MT1363	no	unknown	no	no	no	no
AEK19_MT1364	yes	unknown	no	no	no	no
AEK19_MT1365	no	unknown	no	no	no	no
AEK19_MT1366	yes	unknown	no	no	no	no
AEK19_MT1367	no	unknown	no	no	no	no
AEK19_MT1368	yes	unknown	no	no	no	no
AEK19_MT1369	yes	unknown	no	no	no	no
AEK19_MT1370	yes	unknown	no	no	no	no
AEK19_MT1371	yes	unknown	no	no	no	no
AEK19_MT1372	no	unknown	no	no	no	no
AEK19_MT1373	yes	unknown	no	no	no	no
AEK19_MT1374	yes	putative	yes	no	no	yes
AEK19_MT1375	yes	putative	no	no	no	no
AEK19_MT1376	yes	unknown	no	no	no	no
AEK19_MT1377	yes	hypothetical	no	no	no	no
AEK19_MT1378	no	unknown	no	no	no	no
AEK19_MT1379	yes	unknown	no	no	no	no
AEK19_MT1380	yes	unknown	no	yes	yes	yes
AEK19_MT1381	no	unknown	yes	no	no	yes
AEK19_MT1382	no	unknown	no	no	no	no
AEK19_MT1383	yes	unknown	no	yes	yes	yes
AEK19_MT1384	no	unknown	no	no	no	no
AEK19_MT1385	no	unknown	no	no	no	no
AEK19_MT1386	yes	unknown	no	no	no	no
AEK19_MT1387	yes	unknown	no	no	no	no
AEK19_MT1388	yes	hypothetical	yes	no	no	yes
AEK19_MT1389	yes	unknown	no	no	no	no
AEK19_MT1390	yes	unknown	no	no	no	no
AEK19_MT1391	no	unknown	no	no	no	no
AEK19_MT1392	yes	putative	no	no	no	no
AEK19_MT1393	no	unknown	no	yes	yes	yes
AEK19_MT1394	yes	unknown	no	yes	yes	yes
AEK19_MT1395	yes	unknown	no	no	no	no
AEK19_MT1396	yes	unknown	no	no	no	no
AEK19_MT1397	yes	unknown	no	no	no	no
AEK19_MT1398	yes	unknown	no	no	no	no
AEK19_MT1399	no	unknown	no	yes	no	yes
AEK19_MT1400	yes	unknown	no	no	no	no
AEK19_MT1401	yes	unknown	no	no	no	no
AEK19_MT1402	yes	unknown	no	no	no	no
AEK19_MT1403	no	unknown	no	no	no	no
AEK19_MT1404	no	unknown	no	no	no	no
AEK19_MT1405	yes	unknown	no	no	no	no
AEK19_MT1406	yes	unknown	no	no	no	no
AEK19_MT1407	yes	hypothetical	no	no	no	no
AEK19_MT1408	yes	unknown	no	no	no	no
AEK19_MT1409	yes	unknown	no	no	no	no
AEK19_MT1410	yes	unknown	no	no	no	no
AEK19_MT1411	no	unknown	no	yes	no	yes
AEK19_MT1412	no	unknown	no	yes	yes	yes
AEK19_MT1413	yes	unknown	yes	no	no	yes
AEK19_MT1414	yes	unknown	no	no	no	no
AEK19_MT1415	no	unknown	no	no	no	no
AEK19_MT1416	yes	unknown	no	no	no	no
AEK19_MT1417	no	unknown	no	no	no	no
AEK19_MT1418	no	unknown	no	no	no	no
AEK19_MT1419	yes	unknown	no	yes	yes	yes
AEK19_MT1420	no	unknown	no	no	no	no
AEK19_MT1421	yes	unknown	no	no	no	no
AEK19_MT1422	yes	unknown	no	yes	yes	yes
AEK19_MT1423	no	unknown	no	no	no	no
AEK19_MT1424	no	unknown	no	no	no	no
AEK19_MT1425	no	unknown	no	no	no	no
AEK19_MT1426	no	unknown	no	no	no	no
AEK19_MT1427	no	unknown	no	no	no	no
AEK19_MT1428	no	unknown	no	no	no	no
AEK19_MT1429	no	unknown	yes	no	no	yes
AEK19_MT1430	yes	unknown	no	no	no	no
AEK19_MT1431	yes	hypothetical	no	no	no	no
AEK19_MT1432	yes	putative	yes	no	no	yes
AEK19_MT1433	no	unknown	no	yes	no	yes
AEK19_MT1434	yes	unknown	no	no	no	no
AEK19_MT1435	no	unknown	yes	no	no	yes
AEK19_MT1436	yes	unknown	no	no	no	no
AEK19_MT1437	no	unknown	no	no	no	no
AEK19_MT1438	yes	unknown	no	no	no	no
AEK19_MT1439	yes	unknown	no	no	no	no
AEK19_MT1440	no	unknown	no	no	no	no
AEK19_MT1441	yes	unknown	yes	no	no	yes
AEK19_MT1442	yes	unknown	no	no	no	no
AEK19_MT1443	yes	hypothetical	no	no	no	no
AEK19_MT1444	yes	unknown	no	no	no	no
AEK19_MT1445	no	unknown	no	no	no	no
AEK19_MT1446	yes	unknown	no	yes	yes	yes
AEK19_MT1447	yes	unknown	no	no	no	no
AEK19_MT1448	yes	unknown	no	yes	yes	yes
AEK19_MT1449	yes	unknown	no	no	no	no
AEK19_MT1450	yes	unknown	no	no	no	no
AEK19_MT1451	yes	unknown	no	no	no	no
AEK19_MT1452	yes	unknown	no	no	no	no
AEK19_MT1453	yes	unknown	no	no	no	no
AEK19_MT1454	no	unknown	no	no	no	no
AEK19_MT1455	no	unknown	no	no	no	no
AEK19_MT1456	yes	unknown	no	no	no	no
AEK19_MT1457	yes	unknown	no	no	no	no
AEK19_MT1458	no	unknown	no	no	no	no
AEK19_MT1459	yes	unknown	yes	no	no	yes
AEK19_MT1460	no	unknown	yes	no	no	yes
AEK19_MT1461	yes	unknown	no	no	no	no
AEK19_MT1462	yes	unknown	yes	no	no	yes
AEK19_MT1463	yes	hypothetical	yes	no	no	yes
AEK19_MT1464	yes	unknown	no	no	no	no
AEK19_MT1465	no	unknown	no	no	no	no
AEK19_MT1466	no	unknown	no	no	no	no
AEK19_MT1467	yes	unknown	no	no	no	no
AEK19_MT1468	no	unknown	no	no	no	no
AEK19_MT1469	no	hypothetical	no	no	no	no
AEK19_MT1470	no	unknown	no	no	no	no
AEK19_MT1471	no	unknown	no	no	no	no
AEK19_MT1472	yes	unknown	no	no	no	no
AEK19_MT1473	no	unknown	no	no	no	no
AEK19_MT1474	no	unknown	no	no	no	no
AEK19_MT1475	no	unknown	no	no	no	no
AEK19_MT1476	yes	unknown	no	no	no	no
AEK19_MT1477	yes	unknown	no	no	no	no
AEK19_MT1478	yes	unknown	no	no	no	no
AEK19_MT1479	yes	unknown	no	no	no	no
AEK19_MT1480	yes	hypothetical	no	no	no	no
AEK19_MT1481	no	unknown	no	no	no	no
AEK19_MT1482	yes	unknown	no	no	no	no
AEK19_MT1483	yes	unknown	no	no	no	no
AEK19_MT1484	yes	unknown	no	no	no	no
AEK19_MT1485	yes	unknown	no	no	no	no
AEK19_MT1486	yes	putative	no	no	no	no
AEK19_MT1487	yes	unknown	no	no	no	no
AEK19_MT1488	yes	unknown	no	no	no	no
AEK19_MT1489	no	unknown	yes	no	no	yes
AEK19_MT1490	no	unknown	no	no	no	no
AEK19_MT1491	no	unknown	yes	no	no	yes
AEK19_MT1492	no	unknown	no	yes	no	yes
AEK19_MT1493	yes	unknown	no	no	no	no
AEK19_MT1494	yes	unknown	no	no	no	no
AEK19_MT1495	yes	unknown	no	no	no	no
AEK19_MT1496	yes	hypothetical	no	no	no	no
AEK19_MT1497	yes	hypothetical	no	no	no	no
AEK19_MT1498	yes	unknown	no	no	no	no
AEK19_MT1499	yes	unknown	no	no	no	no
AEK19_MT1500	no	unknown	no	no	no	no
AEK19_MT1501	yes	unknown	no	no	no	no
AEK19_MT1502	no	unknown	no	no	no	no
AEK19_MT1503	no	unknown	no	no	no	no
AEK19_MT1504	yes	unknown	no	no	no	no
AEK19_MT1505	no	unknown	no	no	no	no
AEK19_MT1506	no	unknown	no	no	no	no
AEK19_MT1507	no	unknown	no	no	no	no
AEK19_MT1508	yes	unknown	no	no	no	no
AEK19_MT1509	no	unknown	no	no	no	no
AEK19_MT1510	yes	hypothetical	no	no	no	no
AEK19_MT1511	no	unknown	no	no	no	no
AEK19_MT1512	yes	unknown	no	no	no	no
AEK19_MT1513	yes	unknown	no	no	no	no
AEK19_MT1514	yes	unknown	no	yes	yes	yes
AEK19_MT1515	yes	unknown	no	no	no	no
AEK19_MT1516	no	unknown	no	no	no	no
AEK19_MT1517	yes	unknown	no	no	no	no
AEK19_MT1518	no	unknown	no	no	no	no
AEK19_MT1519	yes	unknown	no	no	no	no
AEK19_MT1520	yes	hypothetical	no	yes	yes	yes
AEK19_MT1521	yes	hypothetical	no	no	no	no
AEK19_MT1522	no	putative	no	yes	yes	yes
AEK19_MT1523	yes	unknown	no	no	no	no
AEK19_MT1524	no	hypothetical	no	yes	yes	yes
AEK19_MT1525	no	unknown	no	no	no	no
AEK19_MT1526	no	unknown	no	no	no	no
AEK19_MT1527	no	unknown	no	no	no	no
AEK19_MT1528	yes	unknown	no	no	no	no
AEK19_MT1529	no	unknown	no	no	no	no
AEK19_MT1530	no	unknown	no	no	no	no
AEK19_MT1531	no	unknown	no	no	no	no
AEK19_MT1532	yes	unknown	no	no	no	no
AEK19_MT1533	yes	unknown	no	no	no	no
AEK19_MT1534	yes	unknown	no	yes	yes	yes
AEK19_MT1535	no	unknown	no	yes	no	yes
AEK19_MT1536	no	unknown	no	no	no	no
AEK19_MT1537	yes	unknown	no	no	no	no
AEK19_MT1538	yes	putative	no	yes	yes	yes
AEK19_MT1539	yes	putative	no	no	no	no
AEK19_MT1540	yes	unknown	no	no	no	no
AEK19_MT1541	yes	unknown	no	yes	yes	yes
AEK19_MT1542	yes	unknown	no	no	no	no
AEK19_MT1543	yes	unknown	no	no	no	no
AEK19_MT1544	yes	unknown	no	no	no	no
AEK19_MT1545	yes	unknown	no	yes	yes	yes
AEK19_MT1546	no	unknown	no	no	no	no
AEK19_MT1547	yes	unknown	no	yes	no	yes
AEK19_MT1548	no	unknown	no	yes	yes	yes
AEK19_MT1549	yes	unknown	no	no	no	no
AEK19_MT1550	yes	unknown	no	yes	yes	yes
AEK19_MT1551	yes	putative	no	no	no	no
AEK19_MT1552	yes	unknown	yes	no	no	yes
AEK19_MT1553	no	unknown	no	no	no	no
AEK19_MT1554	yes	unknown	no	yes	yes	yes
AEK19_MT1555	no	unknown	no	yes	yes	yes
AEK19_MT1556	yes	unknown	yes	no	no	yes
AEK19_MT1557	no	unknown	no	no	no	no
AEK19_MT1558	no	unknown	no	no	no	no
AEK19_MT1559	yes	unknown	no	no	no	no
AEK19_MT1560	yes	unknown	no	no	no	no
AEK19_MT1561	no	unknown	no	no	no	no
AEK19_MT1562	no	unknown	no	no	no	no
AEK19_MT1563	yes	unknown	no	yes	yes	yes
AEK19_MT1564	yes	unknown	yes	no	no	yes
AEK19_MT1565	yes	unknown	yes	no	no	yes
AEK19_MT1566	yes	unknown	no	yes	yes	yes
AEK19_MT1567	no	unknown	no	no	no	no
AEK19_MT1568	yes	unknown	no	no	no	no
AEK19_MT1569	no	unknown	yes	no	no	yes
AEK19_MT1570	yes	putative	no	yes	yes	yes
AEK19_MT1571	no	putative	no	no	no	no
AEK19_MT1572	no	unknown	no	no	no	no
AEK19_MT1573	no	unknown	no	no	no	no
AEK19_MT1574	no	unknown	no	no	no	no
AEK19_MT1575	no	unknown	no	no	no	no
AEK19_MT1576	yes	putative	no	no	no	no
AEK19_MT1577	yes	unknown	no	no	no	no
AEK19_MT1578	yes	unknown	no	no	no	no
AEK19_MT1579	yes	unknown	no	yes	yes	yes
AEK19_MT1580	no	unknown	yes	no	no	yes
AEK19_MT1581	yes	unknown	no	no	no	no
AEK19_MT1582	no	unknown	no	no	no	no
AEK19_MT1583	no	unknown	no	no	no	no
AEK19_MT1584	no	unknown	yes	no	no	yes
AEK19_MT1585	no	unknown	no	no	no	no
AEK19_MT1586	no	unknown	no	yes	no	yes
AEK19_MT1587	yes	unknown	no	no	no	no
AEK19_MT1588	yes	unknown	no	no	no	no
AEK19_MT1589	no	unknown	no	no	no	no
AEK19_MT1590	no	unknown	yes	no	no	yes
AEK19_MT1591	no	unknown	no	no	no	no
AEK19_MT1592	no	unknown	no	no	no	no
AEK19_MT1593	no	unknown	no	no	no	no
AEK19_MT1594	yes	unknown	yes	no	no	yes
AEK19_MT1595	yes	unknown	no	no	no	no
AEK19_MT1596	no	unknown	no	no	no	no
AEK19_MT1597	no	unknown	yes	no	no	yes
AEK19_MT1598	yes	unknown	no	no	no	no
AEK19_MT1599	no	unknown	no	no	no	no
AEK19_MT1600	yes	unknown	no	no	no	no
AEK19_MT1601	yes	unknown	no	no	no	no
AEK19_MT1602	yes	unknown	no	no	no	no
AEK19_MT1603	yes	unknown	no	no	no	no
AEK19_MT1604	yes	unknown	yes	no	no	yes
AEK19_MT1605	yes	unknown	yes	no	no	yes
AEK19_MT1606	no	unknown	no	no	no	no
AEK19_MT1607	no	unknown	no	no	no	no
AEK19_MT1608	no	unknown	no	no	no	no
AEK19_MT1609	yes	unknown	no	no	no	no
AEK19_MT1610	no	unknown	no	no	no	no
AEK19_MT1611	yes	unknown	no	yes	yes	yes
AEK19_MT1612	no	unknown	no	no	no	no
AEK19_MT1613	no	unknown	no	no	no	no
AEK19_MT1614	no	unknown	no	yes	yes	yes
AEK19_MT1615	no	hypothetical	no	no	no	no
AEK19_MT1616	no	unknown	no	no	no	no
AEK19_MT1617	no	unknown	no	no	no	no
AEK19_MT1618	yes	unknown	no	no	no	no
AEK19_MT1619	yes	unknown	no	no	no	no
AEK19_MT1620	no	unknown	no	no	no	no
AEK19_MT1621	no	unknown	no	no	no	no
AEK19_MT1622	yes	unknown	no	no	no	no
AEK19_MT1623	yes	unknown	no	yes	yes	yes
AEK19_MT1624	no	unknown	no	yes	yes	yes
AEK19_MT1625	no	hypothetical	no	no	no	no
AEK19_MT1626	yes	unknown	no	no	no	no
AEK19_MT1627	yes	unknown	no	no	no	no
AEK19_MT1628	yes	unknown	no	no	no	no
AEK19_MT1629	yes	unknown	no	no	no	no
AEK19_MT1630	yes	unknown	no	no	no	no
AEK19_MT1631	yes	putative	no	no	no	no
AEK19_MT1632	yes	unknown	no	no	no	no
AEK19_MT1633	yes	unknown	no	no	no	no
AEK19_MT1634	yes	unknown	yes	no	no	yes
AEK19_MT1635	yes	unknown	no	no	no	no
AEK19_MT1636	yes	unknown	no	no	no	no
AEK19_MT1637	yes	unknown	no	no	no	no
AEK19_MT1638	yes	putative	no	no	no	no
AEK19_MT1639	no	hypothetical	no	no	no	no
AEK19_MT1640	yes	unknown	no	no	no	no
AEK19_MT1641	yes	hypothetical	no	no	no	no
AEK19_MT1642	yes	unknown	no	no	no	no
AEK19_MT1643	yes	unknown	no	no	no	no
AEK19_MT1644	yes	unknown	no	no	no	no
AEK19_MT1645	no	unknown	no	no	no	no
AEK19_MT1646	yes	hypothetical	no	no	no	no
AEK19_MT1647	yes	unknown	no	no	no	no
AEK19_MT1648	yes	unknown	no	no	no	no
AEK19_MT1649	yes	unknown	no	no	no	no
AEK19_MT1650	no	unknown	no	no	no	no
AEK19_MT1651	yes	unknown	no	no	no	no
AEK19_MT1652	yes	unknown	no	no	no	no
AEK19_MT1653	yes	hypothetical	no	no	no	no
AEK19_MT1654	yes	unknown	no	no	no	no
AEK19_MT1655	no	unknown	no	no	no	no
AEK19_MT1656	no	unknown	no	no	no	no
AEK19_MT1657	no	unknown	no	no	no	no
AEK19_MT1658	yes	hypothetical	no	no	no	no
AEK19_MT1659	yes	unknown	no	yes	yes	yes
AEK19_MT1660	no	unknown	no	no	no	no
AEK19_MT1661	no	unknown	no	no	no	no
AEK19_MT1662	yes	unknown	no	no	no	no
AEK19_MT1663	yes	unknown	no	no	no	no
AEK19_MT1664	no	unknown	no	no	no	no
AEK19_MT1665	no	unknown	no	no	no	no
AEK19_MT1666	yes	unknown	no	no	no	no
AEK19_MT1667	yes	unknown	no	no	no	no
AEK19_MT1668	no	unknown	no	no	no	no
AEK19_MT1669	yes	unknown	no	yes	yes	yes
AEK19_MT1670	yes	unknown	no	no	no	no
AEK19_MT1671	yes	unknown	no	no	no	no
AEK19_MT1672	no	unknown	no	yes	no	yes
AEK19_MT1673	no	unknown	no	no	no	no
AEK19_MT1674	yes	unknown	no	no	no	no
AEK19_MT1675	yes	unknown	yes	no	no	yes
AEK19_MT1676	no	unknown	no	no	no	no
AEK19_MT1677	yes	putative	no	no	no	no
AEK19_MT1678	yes	unknown	no	no	no	no
AEK19_MT1679	yes	unknown	no	no	no	no
AEK19_MT1680	yes	unknown	no	no	no	no
AEK19_MT1681	yes	unknown	no	yes	no	yes
AEK19_MT1682	no	unknown	no	no	no	no
AEK19_MT1683	yes	unknown	no	no	no	no
AEK19_MT1684	no	unknown	no	no	no	no
AEK19_MT1685	no	unknown	yes	no	no	yes
AEK19_MT1686	no	unknown	no	no	no	no
AEK19_MT1687	no	unknown	no	yes	yes	yes
AEK19_MT1688	yes	unknown	yes	no	no	yes
AEK19_MT1689	no	unknown	no	no	no	no
AEK19_MT1690	no	unknown	no	no	no	no
AEK19_MT1691	no	unknown	no	no	no	no
AEK19_MT1692	no	unknown	yes	no	no	yes
AEK19_MT1693	yes	unknown	no	yes	yes	yes
AEK19_MT1694	no	unknown	no	no	no	no
AEK19_MT1695	no	unknown	no	yes	yes	yes
AEK19_MT1696	no	unknown	no	no	no	no
AEK19_MT1697	yes	unknown	no	no	no	no
AEK19_MT1698	no	unknown	no	no	no	no
AEK19_MT1699	yes	unknown	no	no	no	no
AEK19_MT1700	no	unknown	no	no	no	no
AEK19_MT1701	yes	hypothetical	yes	no	no	yes
AEK19_MT1702	yes	unknown	no	no	no	no
AEK19_MT1703	yes	unknown	no	no	no	no
AEK19_MT1704	no	unknown	no	no	no	no
AEK19_MT1705	no	unknown	yes	no	no	yes
AEK19_MT1706	no	unknown	no	no	no	no
AEK19_MT1707	no	unknown	no	no	no	no
AEK19_MT1708	no	unknown	no	no	no	no
AEK19_MT1709	yes	unknown	no	no	no	no
AEK19_MT1710	yes	unknown	yes	no	no	yes
AEK19_MT1711	yes	unknown	no	no	no	no
AEK19_MT1712	yes	unknown	no	no	no	no
AEK19_MT1713	yes	unknown	no	no	no	no
AEK19_MT1714	yes	unknown	no	no	no	no
AEK19_MT1715	yes	unknown	yes	no	no	yes
AEK19_MT1716	yes	unknown	no	no	no	no
AEK19_MT1717	yes	putative	no	no	no	no
AEK19_MT1718	yes	unknown	no	no	no	no
AEK19_MT1719	yes	hypothetical	no	no	no	no
AEK19_MT1720	yes	hypothetical	no	no	no	no
AEK19_MT1721	yes	hypothetical	no	no	no	no
AEK19_MT1722	yes	hypothetical	no	no	no	no
AEK19_MT1723	yes	unknown	yes	no	no	yes
AEK19_MT1724	yes	unknown	no	no	no	no
AEK19_MT1725	yes	unknown	no	no	no	no
AEK19_MT1726	yes	unknown	no	no	no	no
AEK19_MT1727	yes	hypothetical	no	no	no	no
AEK19_MT1728	yes	unknown	no	no	no	no
AEK19_MT1729	no	unknown	no	yes	yes	yes
AEK19_MT1730	yes	unknown	no	no	no	no
AEK19_MT1731	no	unknown	no	yes	yes	yes
AEK19_MT1732	yes	unknown	no	no	no	no
AEK19_MT1733	no	unknown	no	no	no	no
AEK19_MT1734	no	unknown	no	no	no	no
AEK19_MT1735	no	unknown	no	no	no	no
AEK19_MT1736	yes	unknown	no	no	no	no
AEK19_MT1737	no	unknown	no	no	no	no
AEK19_MT1738	no	unknown	yes	no	no	yes
AEK19_MT1739	yes	unknown	no	no	no	no
AEK19_MT1740	no	unknown	no	no	no	no
AEK19_MT1741	yes	unknown	yes	no	no	yes
AEK19_MT1742	no	unknown	no	no	no	no
AEK19_MT1743	no	unknown	no	no	no	no
AEK19_MT1744	yes	unknown	no	yes	yes	yes
AEK19_MT1745	yes	unknown	no	no	no	no
AEK19_MT1746	yes	unknown	no	no	no	no
AEK19_MT1747	yes	unknown	no	no	no	no
AEK19_MT1748	no	unknown	no	yes	yes	yes
AEK19_MT1749	no	unknown	yes	no	no	yes
AEK19_MT1750	no	unknown	no	no	no	no
AEK19_MT1751	no	unknown	no	no	no	no
AEK19_MT1752	no	unknown	yes	no	no	yes
AEK19_MT1753	no	unknown	no	no	no	no
AEK19_MT1754	yes	unknown	no	no	no	no
AEK19_MT1755	yes	unknown	yes	no	no	yes
AEK19_MT1756	yes	unknown	no	yes	yes	yes
AEK19_MT1757	no	unknown	no	no	no	no
AEK19_MT1758	no	unknown	no	no	no	no
AEK19_MT1759	yes	unknown	no	no	no	no
AEK19_MT1760	no	unknown	no	yes	no	yes
AEK19_MT1761	yes	unknown	yes	yes	yes	yes
AEK19_MT1762	no	unknown	no	no	no	no
AEK19_MT1763	yes	hypothetical	no	no	no	no
AEK19_MT1764	yes	unknown	no	no	no	no
AEK19_MT1765	yes	hypothetical	no	yes	no	yes
AEK19_MT1766	yes	unknown	no	yes	yes	yes
AEK19_MT1767	no	unknown	no	no	no	no
AEK19_MT1768	yes	unknown	no	no	no	no
AEK19_MT1769	yes	unknown	yes	no	no	yes
AEK19_MT1770	yes	unknown	no	yes	yes	yes
AEK19_MT1771	yes	unknown	no	no	no	no
AEK19_MT1772	yes	unknown	no	no	no	no
AEK19_MT1773	no	unknown	yes	no	no	yes
AEK19_MT1774	yes	unknown	no	no	no	no
AEK19_MT1775	yes	unknown	no	yes	yes	yes
AEK19_MT1776	no	unknown	yes	no	no	yes
AEK19_MT1777	yes	unknown	yes	no	no	yes
AEK19_MT1778	yes	unknown	no	no	no	no
AEK19_MT1779	no	unknown	no	no	no	no
AEK19_MT1780	no	unknown	no	no	no	no
AEK19_MT1781	yes	unknown	no	no	no	no
AEK19_MT1782	yes	unknown	no	no	no	no
AEK19_MT1783	no	unknown	no	yes	yes	yes
AEK19_MT1784	yes	unknown	no	no	no	no
AEK19_MT1785	yes	unknown	no	no	no	no
AEK19_MT1786	no	unknown	no	no	no	no
AEK19_MT1787	no	unknown	no	no	no	no
AEK19_MT1788	no	unknown	yes	no	no	yes
AEK19_MT1789	no	unknown	no	no	no	no
AEK19_MT1790	yes	unknown	no	no	no	no
AEK19_MT1791	no	unknown	no	yes	no	yes
AEK19_MT1792	no	unknown	no	no	no	no
AEK19_MT1793	yes	unknown	yes	no	no	yes
AEK19_MT1794	yes	unknown	no	no	no	no
AEK19_MT1795	no	unknown	no	no	no	no
AEK19_MT1796	no	unknown	no	yes	yes	yes
AEK19_MT1797	yes	unknown	no	yes	no	yes
AEK19_MT1798	no	unknown	no	no	no	no
AEK19_MT1799	yes	unknown	no	no	no	no
AEK19_MT1800	no	unknown	no	no	no	no
AEK19_MT1801	yes	unknown	no	no	no	no
AEK19_MT1802	yes	hypothetical	no	no	no	no
AEK19_MT1803	yes	unknown	no	no	no	no
AEK19_MT1804	yes	unknown	no	no	no	no
AEK19_MT1805	no	hypothetical	no	no	no	no
AEK19_MT1806	yes	unknown	no	yes	yes	yes
AEK19_MT1807	yes	unknown	no	no	no	no
AEK19_MT1808	no	unknown	no	no	no	no
AEK19_MT1809	no	putative	no	no	no	no
AEK19_MT1810	no	unknown	no	no	no	no
AEK19_MT1811	no	unknown	no	no	no	no
AEK19_MT1812	yes	unknown	no	no	no	no
AEK19_MT1813	yes	unknown	no	no	no	no
AEK19_MT1814	no	unknown	no	no	no	no
AEK19_MT1815	yes	hypothetical	no	no	no	no
AEK19_MT1816	yes	unknown	no	no	no	no
AEK19_MT1817	no	unknown	no	no	no	no
AEK19_MT1818	yes	unknown	no	no	no	no
AEK19_MT1819	yes	unknown	no	no	no	no
AEK19_MT1820	no	unknown	yes	no	no	yes
AEK19_MT1821	yes	unknown	no	no	no	no
AEK19_MT1822	no	unknown	yes	no	no	yes
AEK19_MT1823	no	unknown	no	no	no	no
AEK19_MT1824	yes	unknown	no	no	no	no
AEK19_MT1825	yes	unknown	no	no	no	no
AEK19_MT1826	yes	unknown	no	no	no	no
AEK19_MT1827	yes	unknown	no	no	no	no
AEK19_MT1828	yes	unknown	no	no	no	no
AEK19_MT1829	yes	unknown	no	no	no	no
AEK19_MT1830	yes	unknown	no	no	no	no
AEK19_MT1831	yes	unknown	no	no	no	no
AEK19_MT1832	yes	unknown	no	no	no	no
AEK19_MT1833	yes	unknown	no	yes	yes	yes
AEK19_MT1834	yes	putative	no	no	no	no
AEK19_MT1835	yes	putative	no	yes	yes	yes
AEK19_MT1836	yes	unknown	no	yes	yes	yes
AEK19_MT1837	yes	unknown	no	no	no	no
AEK19_MT1838	no	hypothetical	no	no	no	no
AEK19_MT1839	no	unknown	no	no	no	no
AEK19_MT1840	no	unknown	no	no	no	no
AEK19_MT1841	no	putative	no	no	no	no
AEK19_MT1842	no	unknown	no	no	no	no
AEK19_MT1843	no	unknown	no	no	no	no
AEK19_MT1844	no	unknown	yes	no	no	yes
AEK19_MT1845	no	unknown	no	no	no	no
AEK19_MT1846	no	unknown	no	no	no	no
AEK19_MT1847	no	unknown	no	no	no	no
AEK19_MT1848	no	unknown	no	no	no	no
AEK19_MT1849	no	unknown	yes	no	no	yes
AEK19_MT1850	no	unknown	no	no	no	no
AEK19_MT1851	no	unknown	yes	yes	no	yes
AEK19_MT1852	no	hypothetical	no	no	no	no
AEK19_MT1853	no	unknown	no	no	no	no
AEK19_MT1854	no	unknown	yes	no	no	yes
AEK19_MT1855	no	unknown	no	no	no	no
AEK19_MT1856	no	unknown	no	yes	yes	yes
AEK19_MT1857	no	unknown	no	no	no	no
AEK19_MT1858	no	unknown	no	yes	yes	yes
AEK19_MT1859	no	unknown	no	no	no	no
AEK19_MT1860	no	putative	no	no	no	no
AEK19_MT1861	no	unknown	no	yes	yes	yes
AEK19_MT1862	no	unknown	no	no	no	no
AEK19_MT1863	no	unknown	no	no	no	no
AEK19_MT1864	no	unknown	no	no	no	no
AEK19_MT1865	no	unknown	no	no	no	no
AEK19_MT1866	no	unknown	no	no	no	no
AEK19_MT1867	no	unknown	no	no	no	no
AEK19_MT1868	no	unknown	no	no	no	no
AEK19_MT1869	no	unknown	no	no	no	no
AEK19_MT1870	no	unknown	no	no	no	no
AEK19_MT1871	no	unknown	yes	no	no	yes
AEK19_MT1872	no	unknown	no	no	no	no
AEK19_MT1873	no	unknown	no	no	no	no
AEK19_MT1874	no	unknown	no	no	no	no
AEK19_MT1875	no	unknown	no	no	no	no
AEK19_MT1876	no	unknown	no	yes	yes	yes
AEK19_MT1877	no	unknown	no	yes	yes	yes
AEK19_MT1878	no	unknown	no	no	no	no
AEK19_MT1879	no	unknown	no	no	no	no
AEK19_MT1880	no	unknown	no	no	no	no
AEK19_MT1881	no	unknown	yes	no	no	yes
AEK19_MT1882	no	unknown	yes	no	no	yes
AEK19_MT1883	no	unknown	no	no	no	no
AEK19_MT1884	no	unknown	no	yes	yes	yes
AEK19_MT1885	no	unknown	no	no	no	no
AEK19_MT1886	no	hypothetical	no	no	no	no
AEK19_MT1887	no	hypothetical	no	no	no	no
AEK19_MT1888	no	unknown	no	no	no	no
AEK19_MT1889	no	unknown	no	yes	no	yes
AEK19_MT1890	no	unknown	no	no	no	no
AEK19_MT1891	no	unknown	no	no	no	no
AEK19_MT1892	no	hypothetical	no	no	no	no
AEK19_MT1893	no	unknown	no	yes	yes	yes
AEK19_MT1894	no	unknown	no	no	no	no
AEK19_MT1895	yes	unknown	no	no	no	no
AEK19_MT1896	yes	unknown	no	no	no	no
AEK19_MT1897	no	unknown	no	no	no	no
AEK19_MT1898	no	unknown	no	yes	yes	yes
AEK19_MT1899	yes	hypothetical	no	no	no	no
AEK19_MT1900	yes	unknown	no	no	no	no
AEK19_MT1901	no	unknown	no	no	no	no
AEK19_MT1902	yes	unknown	no	no	no	no
AEK19_MT1903	no	unknown	no	no	no	no
AEK19_MT1904	no	unknown	no	no	no	no
AEK19_MT1905	yes	unknown	no	no	no	no
AEK19_MT1906	yes	unknown	no	no	no	no
AEK19_MT1907	yes	unknown	no	no	no	no
AEK19_MT1908	no	unknown	yes	no	no	yes
AEK19_MT1909	yes	hypothetical	no	no	no	no
AEK19_MT1910	yes	unknown	no	no	no	no
AEK19_MT1911	yes	unknown	no	no	no	no
AEK19_MT1912	no	unknown	no	no	no	no
AEK19_MT1913	yes	hypothetical	no	yes	yes	yes
AEK19_MT1914	no	unknown	no	no	no	no
AEK19_MT1915	yes	unknown	no	yes	yes	yes
AEK19_MT1916	no	unknown	no	no	no	no
AEK19_MT1917	no	unknown	no	no	no	no
AEK19_MT1918	yes	unknown	no	no	no	no
AEK19_MT1919	yes	unknown	no	no	no	no
AEK19_MT1920	no	unknown	no	no	no	no
AEK19_MT1921	yes	unknown	no	no	no	no
AEK19_MT1922	yes	unknown	no	no	no	no
AEK19_MT1923	no	unknown	yes	no	no	yes
AEK19_MT1924	no	unknown	no	no	no	no
AEK19_MT1925	no	unknown	no	no	no	no
AEK19_MT1926	yes	unknown	no	no	no	no
AEK19_MT1927	yes	hypothetical	no	no	no	no
AEK19_MT1928	yes	unknown	no	no	no	no
AEK19_MT1929	no	unknown	no	no	no	no
AEK19_MT1930	no	unknown	no	no	no	no
AEK19_MT1931	no	unknown	no	no	no	no
AEK19_MT1932	no	unknown	no	no	no	no
AEK19_MT1933	no	unknown	no	no	no	no
AEK19_MT1934	no	unknown	no	no	no	no
AEK19_MT1935	yes	unknown	no	yes	no	yes
AEK19_MT1936	yes	unknown	no	no	no	no
AEK19_MT1937	no	unknown	no	no	no	no
AEK19_MT1938	yes	unknown	no	no	no	no
AEK19_MT1939	no	unknown	no	no	no	no
AEK19_MT1940	no	unknown	no	no	no	no
AEK19_MT1941	yes	unknown	no	no	no	no
AEK19_MT1942	no	unknown	yes	no	no	yes
AEK19_MT1943	no	unknown	no	no	no	no
AEK19_MT1944	no	unknown	no	no	no	no
AEK19_MT1945	no	unknown	no	no	no	no
AEK19_MT1946	yes	unknown	yes	no	no	yes
AEK19_MT1947	no	unknown	no	no	no	no
AEK19_MT1948	no	unknown	no	no	no	no
AEK19_MT1949	no	unknown	no	no	no	no
AEK19_MT1950	no	unknown	yes	no	no	yes
AEK19_MT1951	yes	unknown	no	yes	no	yes
AEK19_MT1952	no	putative	no	no	no	no
AEK19_MT1953	yes	putative	no	no	no	no
AEK19_MT1954	yes	unknown	no	no	no	no
AEK19_MT1955	no	unknown	no	no	no	no
AEK19_MT1956	no	unknown	no	no	no	no
AEK19_MT1957	no	unknown	no	yes	no	yes
AEK19_MT1958	no	unknown	no	no	no	no
AEK19_MT1959	yes	unknown	yes	no	no	yes
AEK19_MT1960	yes	putative	no	no	no	no
AEK19_MT1961	no	unknown	no	no	no	no
AEK19_MT1962	no	unknown	no	no	no	no
AEK19_MT1963	no	unknown	no	no	no	no
AEK19_MT1964	yes	unknown	no	no	no	no
AEK19_MT1965	yes	unknown	no	no	no	no
AEK19_MT1966	no	unknown	no	no	no	no
AEK19_MT1967	yes	unknown	no	yes	no	yes
AEK19_MT1968	yes	unknown	no	no	no	no
AEK19_MT1969	no	unknown	yes	no	no	yes
AEK19_MT1970	no	unknown	no	no	no	no
AEK19_MT1971	yes	unknown	no	no	no	no
AEK19_MT1972	yes	unknown	no	no	no	no
AEK19_MT1973	no	unknown	no	yes	no	yes
AEK19_MT1974	no	unknown	no	no	no	no
AEK19_MT1975	no	unknown	no	no	no	no
AEK19_MT1976	yes	unknown	no	no	no	no
AEK19_MT1977	yes	unknown	yes	no	no	yes
AEK19_MT1978	no	unknown	no	yes	yes	yes
AEK19_MT1979	no	unknown	no	no	no	no
AEK19_MT1980	no	unknown	no	no	no	no
AEK19_MT1981	no	unknown	no	yes	yes	yes
AEK19_MT1982	no	unknown	no	no	no	no
AEK19_MT1983	yes	unknown	no	no	no	no
AEK19_MT1984	yes	unknown	yes	no	no	yes
AEK19_MT1985	no	unknown	no	yes	yes	yes
AEK19_MT1986	no	unknown	no	no	no	no
AEK19_MT1987	no	unknown	no	yes	no	yes
AEK19_MT1988	yes	unknown	no	no	no	no
AEK19_MT1989	yes	unknown	no	no	no	no
AEK19_MT1990	yes	unknown	no	no	no	no
AEK19_MT1991	yes	unknown	no	no	no	no
AEK19_MT1992	yes	hypothetical	no	yes	yes	yes
AEK19_MT1993	yes	unknown	no	no	no	no
AEK19_MT1994	yes	unknown	no	no	no	no
AEK19_MT1995	yes	unknown	no	no	no	no
AEK19_MT1996	yes	unknown	no	no	no	no
AEK19_MT1997	no	unknown	no	no	no	no
AEK19_MT1998	no	unknown	no	no	no	no
AEK19_MT1999	yes	unknown	no	no	no	no
AEK19_MT2000	no	unknown	no	no	no	no
AEK19_MT2001	no	unknown	no	no	no	no
AEK19_MT2002	no	unknown	no	no	no	no
AEK19_MT2003	no	unknown	no	yes	yes	yes
AEK19_MT2004	yes	unknown	no	no	no	no
AEK19_MT2005	yes	unknown	no	no	no	no
AEK19_MT2006	yes	unknown	no	no	no	no
AEK19_MT2007	no	unknown	no	yes	no	yes
AEK19_MT2008	no	unknown	no	no	no	no
AEK19_MT2009	yes	unknown	no	no	no	no
AEK19_MT2010	no	unknown	no	no	no	no
AEK19_MT2011	no	unknown	no	no	no	no
AEK19_MT2012	yes	unknown	no	yes	yes	yes
AEK19_MT2013	no	unknown	no	no	no	no
AEK19_MT2014	yes	unknown	no	no	no	no
AEK19_MT2015	no	unknown	no	no	no	no
AEK19_MT2016	no	unknown	no	no	no	no
AEK19_MT2017	yes	unknown	no	no	no	no
AEK19_MT2018	yes	hypothetical	no	no	no	no
AEK19_MT2019	yes	unknown	yes	no	no	yes
AEK19_MT2020	yes	unknown	no	no	no	no
AEK19_MT2021	yes	unknown	no	no	no	no
AEK19_MT2022	yes	putative	no	no	no	no
AEK19_MT2023	yes	unknown	yes	yes	yes	yes
AEK19_MT2024	yes	putative	no	no	no	no
AEK19_MT2025	yes	unknown	no	no	no	no
AEK19_MT2026	yes	unknown	no	yes	yes	yes
AEK19_MT2027	yes	unknown	no	no	no	no
AEK19_MT2028	yes	unknown	no	no	no	no
AEK19_MT2029	yes	unknown	no	no	no	no
AEK19_MT2030	yes	unknown	no	no	no	no
AEK19_MT2031	yes	unknown	no	no	no	no
AEK19_MT2032	yes	unknown	no	no	no	no
AEK19_MT2033	yes	unknown	no	no	no	no
AEK19_MT2034	yes	unknown	no	yes	yes	yes
AEK19_MT2035	yes	unknown	no	no	no	no
AEK19_MT2036	yes	unknown	no	no	no	no
AEK19_MT2037	yes	hypothetical	no	no	no	no
AEK19_MT2038	yes	unknown	no	no	no	no
AEK19_MT2039	no	unknown	yes	no	no	yes
AEK19_MT2040	no	unknown	no	no	no	no
AEK19_MT2041	yes	unknown	no	no	no	no
AEK19_MT2042	yes	unknown	no	no	no	no
AEK19_MT2043	yes	unknown	no	no	no	no
AEK19_MT2044	no	hypothetical	no	no	no	no
AEK19_MT2045	yes	unknown	yes	no	no	yes
AEK19_MT2046	no	unknown	no	no	no	no
AEK19_MT2047	yes	unknown	no	no	no	no
AEK19_MT2048	yes	unknown	no	no	no	no
AEK19_MT2049	no	unknown	no	no	no	no
AEK19_MT2050	yes	unknown	no	no	no	no
AEK19_MT2051	yes	unknown	no	yes	yes	yes
AEK19_MT2052	yes	unknown	yes	no	no	yes
AEK19_MT2053	no	unknown	no	no	no	no
AEK19_MT2054	yes	unknown	yes	no	no	yes
AEK19_MT2055	yes	unknown	no	yes	yes	yes
AEK19_MT2056	yes	unknown	no	no	no	no
AEK19_MT2057	yes	unknown	no	no	no	no
AEK19_MT2058	no	unknown	no	no	no	no
AEK19_MT2059	yes	hypothetical	no	no	no	no
AEK19_MT2060	yes	hypothetical	no	no	no	no
AEK19_MT2061	yes	unknown	yes	yes	yes	yes
AEK19_MT2062	yes	hypothetical	no	no	no	no
AEK19_MT2063	yes	unknown	no	no	no	no
AEK19_MT2064	yes	hypothetical	no	no	no	no
AEK19_MT2065	yes	hypothetical	no	no	no	no
AEK19_MT2066	no	unknown	no	yes	yes	yes
AEK19_MT2067	yes	unknown	no	no	no	no
AEK19_MT2068	yes	unknown	no	yes	yes	yes
AEK19_MT2069	no	unknown	no	no	no	no
AEK19_MT2070	yes	unknown	no	no	no	no
AEK19_MT2071	no	unknown	no	no	no	no
AEK19_MT2072	no	unknown	no	no	no	no
AEK19_MT2073	no	unknown	no	yes	no	yes
AEK19_MT2074	yes	unknown	no	no	no	no
AEK19_MT2075	no	unknown	no	no	no	no
AEK19_MT2076	no	unknown	no	no	no	no
AEK19_MT2077	no	unknown	no	no	no	no
AEK19_MT2078	no	unknown	no	no	no	no
AEK19_MT2079	yes	unknown	no	yes	yes	yes
AEK19_MT2080	yes	unknown	no	no	no	no
AEK19_MT2081	no	unknown	no	no	no	no
AEK19_MT2082	yes	unknown	no	no	no	no
AEK19_MT2083	no	unknown	no	no	no	no
AEK19_MT2084	yes	unknown	yes	no	no	yes
AEK19_MT2085	yes	unknown	no	no	no	no
AEK19_MT2086	yes	unknown	no	no	no	no
AEK19_MT2087	yes	unknown	no	yes	yes	yes
AEK19_MT2088	yes	hypothetical	no	no	no	no
AEK19_MT2089	yes	unknown	yes	no	no	yes
AEK19_MT2090	no	unknown	no	no	no	no
AEK19_MT2091	yes	unknown	no	no	no	no
AEK19_MT2092	no	unknown	no	no	no	no
AEK19_MT2093	yes	putative	no	yes	yes	yes
AEK19_MT2094	yes	unknown	no	no	no	no
AEK19_MT2095	yes	unknown	no	no	no	no
AEK19_MT2096	yes	unknown	yes	no	no	yes
AEK19_MT2097	yes	unknown	no	no	no	no
AEK19_MT2098	yes	unknown	no	no	no	no
AEK19_MT2099	no	unknown	no	no	no	no
AEK19_MT2100	yes	unknown	no	no	no	no
AEK19_MT2101	yes	unknown	no	no	no	no
AEK19_MT2102	yes	unknown	no	no	no	no
AEK19_MT2103	no	unknown	no	no	no	no
AEK19_MT2104	yes	unknown	no	no	no	no
AEK19_MT2105	yes	unknown	no	no	no	no
AEK19_MT2106	yes	unknown	yes	yes	yes	yes
AEK19_MT2107	yes	unknown	no	no	no	no
AEK19_MT2108	yes	unknown	no	no	no	no
AEK19_MT2109	no	unknown	no	no	no	no
AEK19_MT2110	no	unknown	no	yes	no	yes
AEK19_MT2111	no	unknown	no	no	no	no
AEK19_MT2112	no	unknown	no	no	no	no
AEK19_MT2113	yes	unknown	no	no	no	no
AEK19_MT2114	yes	unknown	no	yes	no	yes
AEK19_MT2115	no	unknown	no	no	no	no
AEK19_MT2116	yes	unknown	no	no	no	no
AEK19_MT2117	yes	putative	no	no	no	no
AEK19_MT2118	yes	putative	no	no	no	no
AEK19_MT2119	no	unknown	no	no	no	no
AEK19_MT2120	no	unknown	no	no	no	no
AEK19_MT2121	yes	unknown	no	yes	yes	yes
AEK19_MT2122	yes	unknown	no	no	no	no
AEK19_MT2123	yes	unknown	no	no	no	no
AEK19_MT2124	yes	unknown	no	no	no	no
AEK19_MT2125	no	unknown	no	yes	yes	yes
AEK19_MT2126	no	unknown	yes	no	no	yes
AEK19_MT2127	no	unknown	no	no	no	no
AEK19_MT2128	no	unknown	yes	no	no	yes
AEK19_MT2129	yes	unknown	no	no	no	no
AEK19_MT2130	yes	unknown	no	no	no	no
AEK19_MT2131	yes	unknown	no	yes	yes	yes
AEK19_MT2132	yes	unknown	no	no	no	no
AEK19_MT2133	no	unknown	no	no	no	no
AEK19_MT2134	yes	unknown	no	no	no	no
AEK19_MT2135	no	unknown	no	no	no	no
AEK19_MT2136	yes	putative	yes	no	no	yes
AEK19_MT2137	no	unknown	no	no	no	no
AEK19_MT2138	yes	unknown	no	no	no	no
AEK19_MT2139	yes	unknown	no	no	no	no
AEK19_MT2140	yes	unknown	yes	yes	yes	yes
AEK19_MT2141	yes	unknown	no	yes	no	yes
AEK19_MT2142	yes	putative	no	no	no	no
AEK19_MT2143	yes	unknown	no	no	no	no
AEK19_MT2144	yes	unknown	yes	no	no	yes
AEK19_MT2145	yes	unknown	no	no	no	no
AEK19_MT2146	no	unknown	no	no	no	no
AEK19_MT2147	yes	unknown	no	no	no	no
AEK19_MT2148	yes	unknown	no	no	no	no
AEK19_MT2149	no	unknown	yes	no	no	yes
AEK19_MT2150	no	unknown	no	yes	yes	yes
AEK19_MT2151	yes	unknown	yes	no	no	yes
AEK19_MT2152	no	unknown	no	no	no	no
AEK19_MT2153	yes	unknown	yes	no	no	yes
AEK19_MT2154	yes	unknown	no	no	no	no
AEK19_MT2155	no	unknown	no	no	no	no
[truncated: 151 more rows]
