# Supplementary material for: The mitochondrial genome of the terrestrial carnivorous plant Utricularia reniformis (Lentibulariaceae): Structure, comparative analysis and evolutionary landmarks
Source: PLoS One. 2017 Jul 19;12(7):e0180484. doi: 10.1371/journal.pone.0180484 (PMC5516982; doi:10.1371/journal.pone.0180484)
Supplement: S3 Table — (XLSX) [file pone.0180484.s005.xlsx]

## Sheet: Sheet1
S3 Table
Gene Name	Expression value	TPM	RPKM	Gene length (bp)	Unique gene reads	Total gene reads
atp1	12,140.00	11,776.60	45,051.82	1536	12140	12141
atp4	657.00	1,576.27	6,030.08	621	657	657
atp6	677.00	828.13	3,168.04	1218	677	677
atp8	394.00	1,118.13	4,277.46	525	394	394
atp9	4,953.00	32,810.87	125,519.22	225	4953	4955
ccmB	67.00	160.75	614.94	621	67	67
ccmC	223.00	437.74	1,674.60	759	223	223
ccmFc	599.00	694.59	2,657.19	1287	599	600
ccmFn	201.00	173.56	663.97	1734	201	202
cob	467.00	600.04	2,295.49	1167	467	470
cox1	3,106.00	2,916.90	11,158.70	1587	3106	3107
cox2	956.00	1,814.04	6,939.66	786	956	957
cox3	885.00	1,652.33	6,321.05	798	885	885
LAGLIDADG	258.00	455.98	1,744.38	843	258	258
ltrA	65.00	83.63	319.93	1158	65	65
matR	5,393.00	4,089.07	15,642.89	1965	5393	5393
mttB	111.00	205.69	786.89	804	111	111
nad1	751.00	1,108.21	4,239.51	1011	751	752
nad2	563.00	514.92	1,969.86	1629	563	563
nad3	72.00	300.48	1,149.51	357	72	72
nad4	5,812.00	5,772.86	22,084.29	1500	5812	5812
nad4L	117.00	575.31	2,200.86	303	117	117
nad5	1,284.00	955.35	3,654.72	2004	1284	1285
nad6	115.00	277.25	1,060.62	618	115	115
nad7	1,534.00	1,881.07	7,196.12	1215	1534	1534
nad9	345.00	906.55	3,468.05	567	345	345
rpl10	146.00	442.12	1,691.36	492	146	146
rpl2	442.00	708.10	2,708.87	930	442	442
rpl36	78.00	1,019.40	3,899.77	114	78	78
rpl5	207.00	567.97	2,172.80	543	207	207
rps10	335.00	1,363.70	5,216.90	366	335	335
rps11	474.00	1,693.55	6,478.75	417	474	474
rps12	526.00	2,073.24	7,931.28	378	526	526
rps13	249.00	1,056.94	4,043.35	351	249	249
rps14	98.00	472.52	1,807.66	309	98	98
rps3	1,103.00	947.81	3,625.89	1770	1103	1126
rps4	196	275.44	1053.72	1071	196	198
sdh3	214	1012.18	3872.15	315	214	214
sdh4	343	1274.94	4877.32	402	343	344
rps19 Ψ	44	636.46	2434.81	103	44	44
rpl16 Ψ	507	3193.43	12216.6	537	507	1151
rps2 Ψ	545	6766.62	25886	120	545	545
AEK19_MT0147 Mitovirus RNA-dependent RNA polymerase Ψ	3	16.55	63.33	270	3	3
AEK19_MT0148 Mitovirus RNA-dependent RNA polymerase Ψ	53	283.03	1082.73	279	53	53
AEK19_MT0149 Mitovirus RNA-dependent RNA polymerase Ψ	14	55.62	212.79	375	14	14
AEK19_MT0150 DNA polymerase type B, organellar and viral Ψ	16	63.57	243.19	375	16	16
AEK19_MT0151 Mitovirus RNA-dependent RNA polymerase Ψ	4	21.59	82.6	276	4	4
AEK19_MT0152 Mitovirus RNA-dependent RNA polymerase Ψ	3	12.31	47.1	363	3	3
AEK19_MT0153 Mitovirus RNA-dependent RNA polymerase Ψ	13	32.61	124.74	594	13	13
AEK19_MT0154 Mitovirus RNA-dependent RNA polymerase Ψ	63	332.85	1273.33	282	63	63
AEK19_MT0155 DNA-dependent RNA polymerase Ψ	12	47.68	182.39	375	12	12
AEK19_MT0156 DNA polymerase type B, organellar and viral Ψ	7	39.5	151.13	264	7	7
AEK19_MT0157 Mitovirus RNA-dependent RNA polymerase Ψ	14	95.24	364.36	219	14	14
AEK19_MT0158 Mitovirus RNA-dependent RNA polymerase Ψ	15	35.99	137.67	621	15	15
AEK19_MT0159 Mitovirus RNA-dependent RNA polymerase Ψ	33	109.99	420.78	447	33	33
AEK19_MT0160 DNA-directed RNA polymerase subunit beta Ψ	42	169.58	648.74	369	42	42
AEK19_MT0161 DNA-directed RNA polymerase subunit beta Ψ	26	222.63	851.67	174	26	26
AEK19_MT0162 unknown	88	1456.79	5573	90	88	88
AEK19_MT0163 unknown	4	37.48	143.39	159	4	4
AEK19_MT0164 unknown	1	11.82	45.24	126	1	1
AEK19_MT0165 unknown	1	11.04	42.22	135	1	1
AEK19_MT0166 unknown	0	0	0	111	0	0
AEK19_MT0167 unknown	3	40.27	154.04	111	3	3
AEK19_MT0168 unknown	6	49.66	189.99	180	6	6
AEK19_MT0169 unknown	2	15.05	57.57	198	2	2
AEK19_MT0170 unknown	12	43.92	168.02	441	12	13
AEK19_MT0171 unknown	5	38.2	146.15	195	5	5
AEK19_MT0172 unknown	6	60.81	232.64	147	6	6
AEK19_MT0173 unknown	0	0	0	96	0	0
AEK19_MT0174 unknown	1	16.02	61.29	93	1	1
AEK19_MT0175 unknown	9	56.44	215.9	264	9	10
AEK19_MT0176 unknown	34	252.02	964.12	201	34	34
AEK19_MT0177 unknown	2	16.28	62.29	183	2	2
AEK19_MT0178 unknown	5	59.12	226.18	126	5	5
AEK19_MT0179 unknown	8	65.13	249.17	183	8	8
AEK19_MT0180 unknown	5	49.66	189.99	150	5	5
AEK19_MT0181 unknown	4	22.32	85.39	267	4	4
AEK19_MT0182 unknown	22	128.34	490.98	267	22	23
AEK19_MT0183 unknown	2	18.74	71.69	159	2	2
AEK19_MT0184 unknown	1	14.61	55.88	102	1	1
AEK19_MT0185 unknown	1	12.73	48.72	117	1	1
AEK19_MT0186 unknown	13	90.93	347.87	213	13	13
AEK19_MT0187 unknown	1	13.07	50	114	1	1
AEK19_MT0188 unknown	2	12.42	47.5	240	2	2
AEK19_MT0189 unknown	9	75.76	289.81	177	9	9
AEK19_MT0190 unknown	4	43.56	166.66	171	4	5
AEK19_MT0191 unknown	5	67.11	256.74	111	5	5
AEK19_MT0192 unknown	3	41.39	158.32	108	3	3
AEK19_MT0193 unknown	1	12.42	47.5	120	1	1
AEK19_MT0194 unknown	6	47.3	180.94	189	6	6
AEK19_MT0195 unknown	25	234.26	896.17	159	25	25
AEK19_MT0196 unknown	51	392.86	1502.9	201	51	53
AEK19_MT0197 PREDICTED: uncharacterized protein LOC104240420	15	169.07	646.77	141	15	16
AEK19_MT0198 unknown	19	162.69	622.38	174	19	19
AEK19_MT0199 unknown	10	99.33	379.98	150	10	10
AEK19_MT0200 unknown	6	59.6	227.99	150	6	6
AEK19_MT0201 unknown	25	161.24	616.85	231	25	25
AEK19_MT0202 unknown	11	49.22	188.28	333	11	11
AEK19_MT0203 unknown	8	57.58	220.28	207	8	8
AEK19_MT0204 unknown	1	15.05	57.57	99	1	1
AEK19_MT0205 unknown	9	51.38	196.54	261	9	9
AEK19_MT0206 unknown	13	105.84	404.89	183	13	13
AEK19_MT0207 unknown	3	32.39	123.91	138	3	3
AEK19_MT0208 unknown	5	36.52	139.7	204	5	5
AEK19_MT0209 unknown	33	381.14	1458.05	129	33	33
AEK19_MT0210 unknown	2	24.23	92.68	123	2	2
AEK19_MT0211 unknown	4	48.45	185.35	123	4	4
AEK19_MT0212 unknown	3	33.86	129.54	132	3	3
AEK19_MT0213 unknown	6	51.38	196.54	174	6	6
AEK19_MT0214 unknown	364	2885.2	11037.4	189	364	366
AEK19_MT0215 unknown	17	90.78	347.29	279	17	17
AEK19_MT0216 unknown	5	57.75	220.92	129	5	5
AEK19_MT0217 unknown	7	48.28	184.71	216	7	7
AEK19_MT0218 unknown	10	73.03	279.4	204	10	10
AEK19_MT0219 unknown	5	44.47	170.14	201	5	6
AEK19_MT0220 unknown	0	0	0	201	0	0
AEK19_MT0221 RNA-directed DNA polymerase (Reverse transcriptase) Ribonuclease H	27	253	967.87	159	27	27
AEK19_MT0222 unknown	14	78.12	298.86	267	14	14
AEK19_MT0223 unknown	7	80.85	309.28	129	7	7
AEK19_MT0224 unknown	2	20.27	77.55	147	2	2
AEK19_MT0225 unknown	3	28.11	107.54	159	3	3
AEK19_MT0226 unknown	160	1158.81	4433.07	207	160	161
AEK19_MT0227 unknown	74	744.95	2849.83	150	74	75
AEK19_MT0228 unknown	141	1228.51	4699.72	171	141	141
AEK19_MT0229 hypothetical protein NitaMp102 [Nicotiana tabacum]	0	0	0	93	0	0
AEK19_MT0230 hypothetical protein VITISV_042149	9	89.39	341.98	150	9	9
AEK19_MT0231 unknown	13	92.23	352.84	210	13	13
AEK19_MT0232 unknown	3	29.8	113.99	150	3	3
AEK19_MT0233 unknown	2	24.23	92.68	123	2	2
AEK19_MT0234 unknown	18	77.73	297.37	345	18	18
AEK19_MT0235 unknown	7	96.57	369.42	108	7	7
AEK19_MT0236 unknown	2	17.43	66.66	171	2	2
AEK19_MT0237 unknown	7	56.76	217.13	210	7	8
AEK19_MT0238 unknown	3	23.28	89.06	192	3	3
AEK19_MT0239 unknown	14	112.87	431.79	198	14	15
AEK19_MT0240 unknown	1	7.76	29.69	192	1	1
AEK19_MT0241 unknown	0	0	0	150	0	0
AEK19_MT0242 unknown	10	68.98	263.87	216	10	10
AEK19_MT0243 unknown	14	136.33	521.54	153	14	14
AEK19_MT0244 unknown	8	59.3	226.85	201	8	8
AEK19_MT0245 unknown	17	153.5	587.24	165	17	17
AEK19_MT0246 unknown	4	27.98	107.04	213	4	4
AEK19_MT0247 unknown	3	26.14	99.99	171	3	3
AEK19_MT0248 unknown	3	26.14	99.99	171	3	3
AEK19_MT0249 unknown	3	31.04	118.74	144	3	3
AEK19_MT0250 unknown	5	63.67	243.58	117	5	5
AEK19_MT0251 unknown	11	76.94	294.35	213	11	11
AEK19_MT0252 unknown	3	37.25	142.49	120	3	3
AEK19_MT0253 conserved hypothetical protein, partial	33	215.64	824.95	228	33	33
AEK19_MT0254 unknown	19	138.77	530.85	204	19	19
AEK19_MT0255 unknown	9	70.95	271.41	189	9	9
AEK19_MT0256 unknown	6	58.43	223.52	153	6	6
AEK19_MT0257 unknown	5	59.12	226.18	126	5	5
AEK19_MT0258 unknown	8	37.84	144.75	315	8	8
AEK19_MT0259 unknown	2	24.83	94.99	120	2	2
AEK19_MT0260 unknown	17	106.87	408.84	237	17	17
AEK19_MT0261 unknown	4	35.47	135.71	168	4	4
AEK19_MT0262 unknown	2	13.24	50.66	225	2	2
AEK19_MT0263 unknown	3	38.2	146.15	117	3	3
AEK19_MT0264 unknown	1	10.8	41.3	138	1	1
AEK19_MT0265 unknown	0	0	0	186	0	0
AEK19_MT0266 unknown	1	10.14	38.77	147	1	1
AEK19_MT0267 unknown	3	34.65	132.55	129	3	3
AEK19_MT0268 unknown	5	38.2	146.15	195	5	5
AEK19_MT0269 unknown	2	13.24	50.66	225	2	2
AEK19_MT0270 unknown	4	60.2	230.29	99	4	4
AEK19_MT0271 unknown	0	0	0	111	0	0
AEK19_MT0272 unknown	2	10.03	38.38	297	2	2
AEK19_MT0273 unknown	1	12.42	47.5	120	1	1
AEK19_MT0274 unknown	0	0	0	138	0	0
AEK19_MT0275 unknown	2	10.35	39.58	288	2	2
AEK19_MT0276 unknown	2	14.82	56.71	201	2	2
AEK19_MT0277 unknown	5	46.85	179.23	159	5	5
AEK19_MT0278 unknown	0	0	0	111	0	0
AEK19_MT0279 unknown	3	20.98	80.28	213	3	3
AEK19_MT0280 unknown	4	19.29	73.78	309	4	4
AEK19_MT0281 unknown	1077	6857.35	26233.1	234	1077	1077
AEK19_MT0282 hypothetical protein (mitochondrion)	43	103.56	396.19	633	43	44
AEK19_MT0283 unknown	5	31.04	118.74	240	5	5
AEK19_MT0284 unknown	1	7.76	29.69	192	1	1
AEK19_MT0285 unknown	6	52.28	199.99	171	6	6
AEK19_MT0286 unknown	13	109.43	418.62	177	13	13
AEK19_MT0287 unknown	2	13.42	51.35	222	2	2
AEK19_MT0288 unknown	1	24.23	92.68	123	1	2
AEK19_MT0289 unknown	10	121.4	464.42	135	10	11
AEK19_MT0290 unknown	4	23.93	91.56	249	4	4
AEK19_MT0291 unknown	3	19.87	76	225	3	3
AEK19_MT0292 unknown	4	34.25	131.03	174	4	4
AEK19_MT0293 unknown	3	42.57	162.85	105	3	3
AEK19_MT0294 unknown	8	104.55	399.98	114	8	8
AEK19_MT0295 unknown	13	67.25	257.28	288	13	13
AEK19_MT0296 unknown	2	26.85	102.7	111	2	2
AEK19_MT0297 unknown	3	29.21	111.76	153	3	3
AEK19_MT0298 unknown	2	28.38	108.56	105	2	2
AEK19_MT0299 unknown	1	6.45	24.67	231	1	1
AEK19_MT0300 unknown	6	56.22	215.08	159	6	6
AEK19_MT0301 unknown	3	21.59	82.6	207	3	3
AEK19_MT0302 unknown	3	22.24	85.07	201	3	3
AEK19_MT0303 hypothetical protein (mitochondrion)	2	10.14	38.77	294	2	2
AEK19_MT0304 unknown	1	11.04	42.22	135	1	1
AEK19_MT0305 unknown	1	9.74	37.25	153	1	1
AEK19_MT0306 unknown	10	91.97	351.83	162	10	10
AEK19_MT0307 unknown	15	81.86	313.17	273	15	15
AEK19_MT0308 unknown	0	0	0	117	0	0
AEK19_MT0309 unknown	26	153.72	588.06	252	26	26
AEK19_MT0310 unknown	1	12.73	48.72	117	1	1
AEK19_MT0311 unknown	6	63.4	242.54	141	6	6
AEK19_MT0312 unknown	12	156.83	599.96	114	12	12
AEK19_MT0313 unknown	19	75.49	288.78	375	19	19
AEK19_MT0314 unknown	7	59.94	229.3	174	7	7
AEK19_MT0315 unknown	14	126.42	483.61	165	14	14
AEK19_MT0316 unknown	5	65.35	249.99	114	5	5
AEK19_MT0317 unknown	25	91.97	351.83	405	25	25
AEK19_MT0318 unknown	4	35.47	135.71	168	4	4
AEK19_MT0319 unknown	3	27.09	103.63	165	3	3
AEK19_MT0320 unknown	3	24.42	93.44	183	3	3
AEK19_MT0321 unknown	1	8.42	32.2	177	1	1
AEK19_MT0322 hypothetical protein VITISV_038995	2	13.61	52.05	219	2	2
AEK19_MT0323 unknown	1	9.03	34.54	165	1	1
AEK19_MT0324 unknown	10	61.31	234.55	243	10	10
AEK19_MT0325 unknown	4	29.65	113.43	201	4	4
AEK19_MT0326 unknown	0	0	0	126	0	0
AEK19_MT0327 unknown	16	184.79	706.93	129	16	16
AEK19_MT0328 unknown	2	10.68	40.86	279	2	2
AEK19_MT0329 unknown	11	88.11	337.08	186	11	11
AEK19_MT0330 unknown	2	17.74	67.85	168	2	2
AEK19_MT0331 unknown	2	13.61	52.05	219	2	2
AEK19_MT0332 unknown	3	16.19	61.95	276	3	3
AEK19_MT0333 unknown	6	38.7	148.04	231	6	6
AEK19_MT0334 unknown	0	0	0	99	0	0
AEK19_MT0335 PREDICTED: uncharacterized protein LOC107423829 [Ziziphus jujuba]	1	10.35	39.58	144	1	1
AEK19_MT0336 unknown	5	27.9	106.74	267	5	5
AEK19_MT0337 hypothetical protein VITISV_039325	2	7.2	27.53	414	2	2
AEK19_MT0338 unknown	11	58.74	224.72	279	11	11
AEK19_MT0339 unknown	3	18.17	69.51	246	3	3
AEK19_MT0340 unknown	0	0	0	204	0	0
AEK19_MT0341 unknown	5	62.08	237.49	120	5	5
AEK19_MT0342 unknown	4	31.53	120.63	189	4	4
AEK19_MT0343 unknown	0	13.07	50	228	0	2
AEK19_MT0344 unknown	0	17.13	65.51	174	0	2
AEK19_MT0345 unknown	0	23.93	91.56	249	0	4
AEK19_MT0346 unknown	0	5.17	19.79	288	0	1
AEK19_MT0347 unknown	0	8.71	33.33	171	0	1
AEK19_MT0348 unknown	0	9.2	35.18	162	0	1
AEK19_MT0349 unknown	0	6.8	26.03	219	0	1
AEK19_MT0350 unknown	0	0	0	195	0	0
AEK19_MT0351 unknown	0	78.42	299.98	114	0	6
AEK19_MT0352 unknown	6	80.54	308.09	111	6	6
AEK19_MT0353 unknown	0	0	0	135	0	0
AEK19_MT0354 unknown	9	28.11	107.54	477	9	9
AEK19_MT0355 unknown	21	89.91	343.95	348	21	21
AEK19_MT0356 unknown	2	18.39	70.37	162	2	2
AEK19_MT0357 unknown	2	17.74	67.85	168	2	2
AEK19_MT0358 unknown	2	23.1	88.37	129	2	2
AEK19_MT0359 unknown	4	34.85	133.33	171	4	4
AEK19_MT0360 unknown	5	40.71	155.73	183	5	5
AEK19_MT0361 unknown	15	133.03	508.9	168	15	15
AEK19_MT0362 unknown	0	0	0	165	0	0
AEK19_MT0363 unknown	0	0	0	102	0	0
AEK19_MT0364 unknown	0	0	0	120	0	0
AEK19_MT0365 unknown	4	34.85	133.33	171	4	4
AEK19_MT0366 probable DNA-directed RNA polymerase	7	68.17	260.77	153	7	7
AEK19_MT0367 unknown	5	77.6	296.86	96	5	5
AEK19_MT0368 unknown	5	49.66	189.99	150	5	5
AEK19_MT0369 unknown	9	42.57	162.85	315	9	9
AEK19_MT0370 unknown	13	64.56	246.99	300	13	13
AEK19_MT0371 unknown	0	0	0	144	0	0
AEK19_MT0372 unknown	3	45.15	172.72	99	3	3
AEK19_MT0373 unknown	2	26.85	102.7	111	2	2
AEK19_MT0374 unknown	9	62.08	237.49	216	9	9
AEK19_MT0375 unknown	8	52.28	199.99	228	8	8
AEK19_MT0376 unknown	6	51.38	196.54	174	6	6
AEK19_MT0377 unknown	6	87.64	335.27	102	6	6
AEK19_MT0378 unknown	1	12.42	47.5	120	1	1
AEK19_MT0379 unknown	10	93.7	358.47	159	10	10
AEK19_MT0380 unknown	2	14.19	54.28	210	2	2
AEK19_MT0381 unknown	4	55.18	211.1	108	4	4
AEK19_MT0382 unknown	3	18.39	70.37	243	3	3
AEK19_MT0383 unknown	17	79.65	304.7	318	17	17
AEK19_MT0384 unknown	5	56.44	215.9	132	5	5
AEK19_MT0385 unknown	9	64.78	247.81	207	9	9
AEK19_MT0386 unknown	0	0	0	105	0	0
AEK19_MT0387 unknown	7	65.59	250.93	159	7	7
AEK19_MT0388 unknown	3	24.03	91.93	186	3	3
AEK19_MT0389 unknown	1	8.01	30.64	186	1	1
AEK19_MT0390 unknown	1	8.56	32.76	174	1	1
AEK19_MT0391 unknown	1	9.74	37.25	153	1	1
AEK19_MT0392 unknown	4	20.69	79.16	288	4	4
AEK19_MT0393 unknown	16	98.1	375.29	243	16	16
AEK19_MT0394 unknown	11	151.75	580.52	108	11	11
AEK19_MT0395 hypothetical protein AMTR_s03589p00007510, partial	18	82.77	316.65	324	18	18
AEK19_MT0396 unknown	7	37.38	143	279	7	7
AEK19_MT0397 unknown	7	66.85	255.75	156	7	7
AEK19_MT0398 unknown	0	0	0	93	0	0
AEK19_MT0399 unknown	4	33.67	128.81	177	4	4
AEK19_MT0400 hypothetical protein (mitochondrion)	6	28.65	109.61	312	6	6
AEK19_MT0401 unknown	3	16.02	61.29	279	3	3
AEK19_MT0402 unknown	2	13.61	52.05	219	2	2
AEK19_MT0403 unknown	1	13.8	52.77	108	1	1
AEK19_MT0404 unknown	2	26.14	99.99	114	2	2
AEK19_MT0405 unknown	10	61.31	234.55	243	10	10
AEK19_MT0406 unknown	6	37.25	142.49	240	6	6
AEK19_MT0407 unknown	9	49.12	187.9	273	9	9
AEK19_MT0408 hypothetical protein AXX17_ATUG03690 (mitochondrion)	0	0	0	222	0	0
AEK19_MT0409 hypothetical protein (mitochondrion) [Populus tremula]	2	12.9	49.35	231	2	2
AEK19_MT0410 hypothetical protein MTR_2154s0010 [Medicago truncatula]	2	10.92	41.76	273	2	2
AEK19_MT0411 unknown	4	36.79	140.73	162	4	4
AEK19_MT0412 unknown	0	0	0	123	0	0
AEK19_MT0413 ribonuclease H At1g65750 family	4	23.37	89.41	255	4	4
AEK19_MT0414 unknown	8	69.7	266.65	171	8	8
AEK19_MT0415 Retrovirus-related Pol poly from transposon 297 partial	1	8.87	33.93	168	1	1
AEK19_MT0416 PREDICTED: LOW QUALITY PROTEIN: uncharacterized protein LOC104585652	1	7.88	30.16	189	1	1
AEK19_MT0417 unknown	1	8.14	31.15	183	1	1
AEK19_MT0418 unknown	4	36.12	138.17	165	4	4
AEK19_MT0419 unknown	7	80.85	309.28	129	7	7
AEK19_MT0420 unknown	3	26.61	101.78	168	3	3
AEK19_MT0421 unknown	11	64.27	245.87	255	11	11
AEK19_MT0422 unknown	3	15.36	58.76	291	3	3
AEK19_MT0423 unknown	2	12.57	48.1	237	2	2
AEK19_MT0424 unknown	0	0	0	108	0	0
AEK19_MT0425 unknown	8	86.37	330.42	138	8	8
AEK19_MT0426 unknown	6	45.15	172.72	198	6	6
AEK19_MT0427 unknown	1	7.09	27.14	210	1	1
AEK19_MT0428 unknown	0	0	0	141	0	0
AEK19_MT0429 unknown	6	72.24	276.35	165	6	8
AEK19_MT0430 unknown	3	32.39	123.91	138	3	3
AEK19_MT0431 unknown	6	59.6	227.99	150	6	6
AEK19_MT0432 unknown	4	37.06	141.78	201	4	5
AEK19_MT0433 unknown	17	140.71	538.3	180	17	17
AEK19_MT0434 unknown	3	22.92	87.69	195	3	3
AEK19_MT0435 unknown	16	144.47	552.69	165	16	16
AEK19_MT0436 unknown	17	126.01	482.06	201	17	17
AEK19_MT0437 unknown	5	52.83	202.12	141	5	5
AEK19_MT0438 unknown	11	109.26	417.98	150	11	11
AEK19_MT0439 unknown	9	73.27	280.31	183	9	9
AEK19_MT0440 unknown	37	367.51	1405.92	150	37	37
AEK19_MT0441 nng12470D [Brassica napus]	157	1074.9	4112.08	219	157	158
AEK19_MT0442 unknown	637	5797.06	22176.9	165	637	642
AEK19_MT0443 unknown	506	3228.11	12349.3	234	506	507
AEK19_MT0444 nng12460D [Brassica napus]	1384	6805.34	26034.1	303	1384	1384
AEK19_MT0445 orf101b (mitochondrion) [Batis maritima]	631	6985.97	26725.1	135	631	633
AEK19_MT0446 hypothetical protein Ccrd_008927	371	2779.66	10633.7	201	371	375
AEK19_MT0447 PREDICTED: LOW QUALITY PROTEIN: uncharacterized protein LOC107881344	704	5067.09	19384.4	207	704	704
AEK19_MT0448 hypothetical protein HESP_p38 (mitochondrion) [Hesperelaea palmeri]	1999	9483.32	36278.8	315	1999	2005
AEK19_MT0449 unknown	375	4091.82	15653.4	138	375	379
AEK19_MT0450 unknown	296	1860.8	7118.57	237	296	296
AEK19_MT0451 unknown	43	314.05	1201.4	204	43	43
AEK19_MT0452 unknown	13	57.13	218.57	339	13	13
AEK19_MT0453 unknown	5	32.67	124.99	228	5	5
AEK19_MT0454 unknown	5	65.59	250.93	159	5	7
AEK19_MT0455 unknown	4	28.79	110.14	207	4	4
AEK19_MT0456 hypothetical protein TSUD_291840	2	17.43	66.66	171	2	2
AEK19_MT0457 unknown	2	28.38	108.56	105	2	2
AEK19_MT0458 unknown	0	0	0	150	0	0
AEK19_MT0459 unknown	0	0	0	153	0	0
AEK19_MT0460 unknown	32	163.84	626.77	291	32	32
AEK19_MT0461 unknown	3	21.59	82.6	207	3	3
AEK19_MT0462 unknown	0	0	0	102	0	0
AEK19_MT0463 unknown	2	18.74	71.69	159	2	2
AEK19_MT0464 unknown	1	8.71	33.33	171	1	1
AEK19_MT0465 unknown	0	0	0	111	0	0
AEK19_MT0466 unknown	2	23.65	90.47	126	2	2
AEK19_MT0467 unknown	2	16.28	62.29	183	2	2
AEK19_MT0468 unknown	1	13.42	51.35	111	1	1
AEK19_MT0469 unknown	5	49.66	189.99	150	5	5
AEK19_MT0470 hypothetical protein AXX17_ATUG03290 (mitochondrion)	9	64.27	245.87	255	9	11
AEK19_MT0471 unknown	6	23.84	91.19	375	6	6
AEK19_MT0472 unknown	23	156.55	598.88	276	23	29
AEK19_MT0473 unknown	14	65.59	250.93	318	14	14
AEK19_MT0474 ribonuclease H At1g65750 family	1	4.28	16.38	348	1	1
AEK19_MT0475 ribonuclease H At1g65750 family	11	69.15	264.54	237	11	11
AEK19_MT0476 unknown	1	15.05	57.57	99	1	1
AEK19_MT0477 AC090714_3 gag-pol precursor	6	64.78	247.81	138	6	6
AEK19_MT0478 unknown	3	36.34	139.02	123	3	3
AEK19_MT0479 unknown	9	38.2	146.15	351	9	9
AEK19_MT0480 unknown	11	68.29	261.23	240	11	11
AEK19_MT0481 unknown	3	12.31	47.1	363	3	3
AEK19_MT0482 unknown	1	10.8	41.3	138	1	1
AEK19_MT0483 unknown	4	32.57	124.58	183	4	4
AEK19_MT0484 unknown	0	0	0	135	0	0
AEK19_MT0485 unknown	24	140.23	536.44	255	24	24
AEK19_MT0486 unknown	27	87.07	333.1	462	27	27
AEK19_MT0487 unknown	4	49.66	189.99	120	4	4
AEK19_MT0488 unknown	6	55.18	211.1	162	6	6
AEK19_MT0489 unknown	1	11.55	44.18	129	1	1
AEK19_MT0490 unknown	6	41.39	158.32	216	6	6
AEK19_MT0491 unknown	4	21.36	81.72	279	4	4
AEK19_MT0492 unknown	2	24.23	92.68	123	2	2
AEK19_MT0493 exocyst complex component EXO70A1 [Cucumis sativus]	35	112.87	431.79	462	35	35
AEK19_MT0494 unknown	69	349.67	1337.68	294	69	69
AEK19_MT0495 unknown	9	131.46	502.91	102	9	9
AEK19_MT0496 unknown	7	44.01	168.34	237	7	7
AEK19_MT0497 unknown	13	80.7	308.73	240	13	13
AEK19_MT0498 unknown	20	109.15	417.56	273	20	20
AEK19_MT0499 unknown	2	26.14	99.99	114	2	2
AEK19_MT0500 unknown	4	36.12	138.17	165	4	4
AEK19_MT0501 unknown	0	0	0	132	0	0
AEK19_MT0502 unknown	6	50.51	193.21	177	6	6
AEK19_MT0503 unknown	1	11.04	42.22	135	1	1
AEK19_MT0504 unknown	6	66.22	253.32	135	6	6
AEK19_MT0505 unknown	10	62.08	237.49	240	10	10
AEK19_MT0506 unknown	1	16.55	63.33	90	1	1
AEK19_MT0507 unknown	6	74.49	284.98	120	6	6
AEK19_MT0508 unknown	25	310.4	1187.43	120	25	25
AEK19_MT0509 unknown	35	310.4	1187.43	168	35	35
AEK19_MT0510 unknown	22	248.32	949.94	144	22	24
AEK19_MT0511 unknown	413	5002.67	19137.9	123	413	413
AEK19_MT0512 unknown	530	4538.2	17361	174	530	530
AEK19_MT0513 unknown	206	3228.11	12349.3	96	206	208
AEK19_MT0514 unknown	1402	9042.59	34592.8	231	1402	1402
AEK19_MT0515 unknown	3	33.86	129.54	132	3	3
AEK19_MT0516 conserved hypothetical protein	27	220.73	844.39	189	27	28
AEK19_MT0517 unknown	16	184.79	706.93	129	16	16
AEK19_MT0518 unknown	16	203.75	779.44	117	16	16
AEK19_MT0519 unknown	4	31.04	118.74	192	4	4
AEK19_MT0520 unknown	5	48.85	186.87	183	5	6
AEK19_MT0521 unknown	1	6.8	26.03	219	1	1
AEK19_MT0522 unknown	0	0	0	105	0	0
AEK19_MT0523 unknown	4	30.1	115.14	198	4	4
AEK19_MT0524 unknown	0	0	0	90	0	0
AEK19_MT0525 unknown	4	20.69	79.16	288	4	4
AEK19_MT0526 unknown	6	51.38	196.54	174	6	6
AEK19_MT0527 unknown	6	28.93	110.67	309	6	6
AEK19_MT0528 [Oryza sativa Indica Group]	11	99.33	379.98	165	11	11
AEK19_MT0529 unknown	2	16.84	64.4	177	2	2
AEK19_MT0530 unknown	1	12.42	47.5	120	1	1
AEK19_MT0531 unknown	2	29.21	111.76	102	2	2
AEK19_MT0532 unknown	1	9.55	36.54	156	1	1
AEK19_MT0533 unknown	1	15.05	57.57	99	1	1
AEK19_MT0534 unknown	4	58.43	223.52	102	4	4
AEK19_MT0535 unknown	6	53.21	203.56	168	6	6
AEK19_MT0536 unknown	5	45.15	172.72	165	5	5
AEK19_MT0537 unknown	2	16.55	63.33	180	2	2
AEK19_MT0538 unknown	17	78.17	299.06	324	17	17
AEK19_MT0539 unknown	6	47.3	180.94	189	6	6
AEK19_MT0540 unknown	0	0	0	114	0	0
AEK19_MT0541 unknown	53	404.95	1549.14	195	53	53
AEK19_MT0542 unknown	13	115.29	441.05	168	13	13
AEK19_MT0543 unknown	23	292.89	1120.45	117	23	23
AEK19_MT0544 unknown	19	157.27	601.63	180	19	19
AEK19_MT0545 unknown	56	335.08	1281.85	249	56	56
AEK19_MT0546 unknown	41	399.25	1527.36	153	41	41
AEK19_MT0547 hypothetical chloroplast RF21 (chloroplast) [Premna microphylla]	37	211.21	808	261	37	37
AEK19_MT0548 hypothetical chloroplast RF21 (chloroplast) [Utricularia reniformis]	13	122.12	467.19	183	13	15
AEK19_MT0549 hypothetical chloroplast RF21 (chloroplast) [Utricularia reniformis]	28	182.97	699.96	228	28	28
AEK19_MT0550 hypothetical chloroplast RF21 (chloroplast) [Utricularia reniformis]	14	139.06	531.97	150	14	14
AEK19_MT0551 ycf2 (plastid) [Trillium decumbens]	46	163.18	624.25	420	46	46
AEK19_MT0552 hypothetical chloroplast RF21 (chloroplast) [Utricularia reniformis]	88	361.19	1381.74	363	88	88
AEK19_MT0553 hypothetical chloroplast RF21 (chloroplast) [Utricularia reniformis]	46	235.52	900.98	291	46	46
AEK19_MT0554 unknown	30	169.31	647.69	264	30	30
AEK19_MT0555 unknown	13	157.47	602.4	123	13	13
AEK19_MT0556 unknown	35	263.37	1007.52	198	35	35
AEK19_MT0557 unknown	26	293.46	1122.66	132	26	26
AEK19_MT0558 orf1 gene product (mitochondrion) [Dorcoceras hygrometricum]	145	1169.49	4473.93	186	145	146
AEK19_MT0559 unknown	168	1306.53	4998.17	195	168	171
AEK19_MT0560 unknown	99	756.41	2893.67	195	99	99
AEK19_MT0561 unknown	15	140.56	537.7	159	15	15
AEK19_MT0562 unknown	366	3133.92	11988.9	174	366	366
AEK19_MT0563 unknown	212	2448.51	9366.89	129	212	212
AEK19_MT0564 unknown	62	879.75	3365.51	105	62	62
AEK19_MT0565 unknown	192	1466.98	5611.97	195	192	192
AEK19_MT0566 unknown	0	0	0	156	0	0
AEK19_MT0567 unknown	7	57.94	221.65	180	7	7
AEK19_MT0568 unknown	2	24.23	92.68	123	2	2
AEK19_MT0569 unknown	6	37.25	142.49	240	6	6
AEK19_MT0570 unknown	8	76.41	292.29	156	8	8
AEK19_MT0571 unknown	13	136.33	521.54	153	13	14
AEK19_MT0572 unknown	313	2507.19	9591.37	186	313	313
AEK19_MT0573 unknown	2	21.13	80.85	141	2	2
AEK19_MT0574 unknown	56	259.92	994.33	321	56	56
AEK19_MT0575 unknown	6	54.18	207.26	165	6	6
AEK19_MT0576 unknown	2	22.57	86.36	132	2	2
AEK19_MT0577 unknown	5	55.18	211.1	135	5	5
AEK19_MT0578 PREDICTED: uncharacterized protein LOC107821301	22	173.43	663.45	189	22	22
AEK19_MT0579 unknown	0	0	0	126	0	0
AEK19_MT0580 unknown	2	27.59	105.55	108	2	2
AEK19_MT0581 unknown	12	69.3	265.1	258	12	12
AEK19_MT0582 unknown	15	79.25	303.17	282	15	15
AEK19_MT0583 unknown	10	48.22	184.46	309	10	10
AEK19_MT0584 unknown	5	45.15	172.72	165	5	5
AEK19_MT0585 unknown	2	23.65	90.47	126	2	2
AEK19_MT0586 unknown	1	8.71	33.33	171	1	1
AEK19_MT0587 unknown	7	36.21	138.53	288	7	7
AEK19_MT0588 unknown	2	18.06	69.09	165	2	2
AEK19_MT0589 unknown	1	21.59	82.6	138	1	2
AEK19_MT0590 unknown	2	12.26	46.91	243	2	2
AEK19_MT0591 GAG-POL precursor	2	13.24	50.66	225	2	2
AEK19_MT0592 hypothetical protein VITISV_001429	1	9.2	35.18	162	1	1
AEK19_MT0593 unknown	5	31.84	121.79	234	5	5
AEK19_MT0594 unknown	14	80.85	309.28	258	14	14
AEK19_MT0595 unknown	15	135.45	518.15	165	15	15
AEK19_MT0596 unknown	22	120.07	459.31	273	22	22
AEK19_MT0597 unknown	6	41.39	158.32	216	6	6
AEK19_MT0598 unknown	19	277.53	1061.7	102	19	19
AEK19_MT0599 unknown	44	198.65	759.95	330	44	44
AEK19_MT0600 unknown	3	23.65	90.47	189	3	3
AEK19_MT0601 unknown	0	0	0	192	0	0
AEK19_MT0602 RNA polymerase beta subunit (chloroplast) [Isoetes flaccida]	7	44.01	168.34	237	7	7
AEK19_MT0603 unknown	5	25.6	97.93	291	5	5
AEK19_MT0604 unknown	7	32.8	125.46	318	7	7
AEK19_MT0605 unknown	0	0	0	216	0	0
AEK19_MT0606 unknown	0	9.2	35.18	162	0	1
AEK19_MT0607 unknown	0	0	0	132	0	0
AEK19_MT0608 hypothetical protein VIGAN_04314300, partial	258	3125.15	11955.4	123	258	258
AEK19_MT0609 unknown	27	195.86	749.25	213	27	28
AEK19_MT0610 unknown	8	56.76	217.13	210	8	8
AEK19_MT0611 unknown	2	14.61	55.88	204	2	2
AEK19_MT0612 unknown	4	36.12	138.17	165	4	4
AEK19_MT0613 unknown	16	130.26	498.33	183	16	16
AEK19_MT0614 unknown	11	68.29	261.23	240	11	11
AEK19_MT0615 hypothetical protein AMTR_s00037p00080090	2	30.1	115.14	99	2	2
AEK19_MT0616 unknown	1	13.8	52.77	108	1	1
AEK19_MT0617 unknown	3	46.2	176.73	129	3	4
AEK19_MT0618 unknown	22	266.49	1019.45	123	22	22
AEK19_MT0619 unknown	3	42.57	162.85	105	3	3
AEK19_MT0620 unknown	17	109.65	419.46	231	17	17
AEK19_MT0621 unknown	11	136.57	522.47	120	11	11
AEK19_MT0622 unknown	3	26.61	101.78	168	3	3
AEK19_MT0623 unknown	4	41.39	158.32	144	4	4
AEK19_MT0624 hypothetical protein NitaMp131 [Nicotiana tabacum]	9	36.64	140.16	366	9	9
AEK19_MT0625 unknown	2	22.07	84.44	135	2	2
AEK19_MT0626 unknown	12	64.78	247.81	276	12	12
AEK19_MT0627 unknown	4	38.95	149.01	153	4	4
AEK19_MT0628 unknown	2	26.14	99.99	114	2	2
AEK19_MT0629 Os05g0343900 [Oryza sativa Japonica Group]	8	38.2	146.15	312	8	8
AEK19_MT0630 unknown	10	97.38	372.53	153	10	10
AEK19_MT0631 unknown	23	111.99	428.41	306	23	23
AEK19_MT0632 hypothetical protein M569_02121, partial	32	108.85	416.41	438	32	32
AEK19_MT0633 unknown	9	69.84	267.17	192	9	9
AEK19_MT0634 unknown	15	212.84	814.24	105	15	15
AEK19_MT0635 unknown	36	388.67	1486.87	138	36	36
AEK19_MT0636 unknown	15	65.92	252.2	339	15	15
AEK19_MT0637 unknown	3	17.74	67.85	252	3	3
AEK19_MT0638 uncharacterized mitochondrial g01280	3	25.8	98.7	231	3	4
AEK19_MT0639 unknown	10	74.12	283.57	201	10	10
AEK19_MT0640 unknown	1	11.55	44.18	129	1	1
AEK19_MT0641 unknown	3	36.12	138.17	165	3	4
AEK19_MT0642 unknown	19	89.91	343.95	348	19	21
AEK19_MT0643 unknown	2	16.02	61.29	186	2	2
AEK19_MT0644 unknown	0	0	0	159	0	0
AEK19_MT0645 unknown	3	16.19	61.95	276	3	3
AEK19_MT0646 unknown	6	43.82	167.64	204	6	6
AEK19_MT0647 unknown	24	192.24	735.44	186	24	24
AEK19_MT0648 unknown	2	12.42	47.5	240	2	2
AEK19_MT0649 unknown	3	24.42	93.44	183	3	3
AEK19_MT0650 unknown	0	0	0	93	0	0
AEK19_MT0651 unknown	0	0	0	270	0	0
AEK19_MT0652 unknown	0	0	0	126	0	0
AEK19_MT0653 unknown	3	39.73	151.99	150	3	4
AEK19_MT0654 unknown	4	26.49	101.33	225	4	4
AEK19_MT0655 unknown	0	0	0	147	0	0
AEK19_MT0656 unknown	3	30.56	116.92	195	3	4
AEK19_MT0657 hypothetical protein AT2G07706 [Arabidopsis thaliana]	11	63.52	243.01	258	11	11
AEK19_MT0658 unknown	27	148.99	569.97	270	27	27
AEK19_MT0659 unknown	7	60.99	233.32	171	7	7
AEK19_MT0660 unknown	22	153.89	588.7	213	22	22
AEK19_MT0661 probable phosphatase 2C 33	23	156.47	598.59	219	23	23
AEK19_MT0662 unknown	25	318.35	1217.88	117	25	25
AEK19_MT0663 unknown	12	97.7	373.75	183	12	12
AEK19_MT0664 unknown	13	169.9	649.96	114	13	13
AEK19_MT0665 unknown	8	81.08	310.19	147	8	8
AEK19_MT0666 unknown	17	201.02	769	126	17	17
AEK19_MT0667 unknown	23	207.68	794.5	165	23	23
AEK19_MT0668 unknown	3	31.7	121.27	141	3	3
AEK19_MT0669 unknown	0	0	0	201	0	0
AEK19_MT0670 unknown	0	0	0	210	0	0
AEK19_MT0671 unknown	8	37.84	144.75	315	8	8
AEK19_MT0672 unknown	1	9.37	35.85	159	1	1
AEK19_MT0673 unknown	3	37.25	142.49	120	3	3
AEK19_MT0674 unknown	4	24.53	93.82	243	4	4
AEK19_MT0675 unknown	9	69.84	267.17	192	9	9
AEK19_MT0676 unknown	4	38.2	146.15	156	4	4
AEK19_MT0677 unknown	3	31.04	118.74	192	3	4
AEK19_MT0678 unknown	4	45.15	172.72	132	4	4
AEK19_MT0679 unknown	6	53.21	203.56	168	6	6
AEK19_MT0680 unknown	10	60.56	231.69	246	10	10
AEK19_MT0681 hypothetical protein Salmi_Mp114 (mitochondrion) [Salvia miltiorrhiza]	3	42.27	161.69	141	3	4
AEK19_MT0682 unknown	3	21.28	81.42	210	3	3
AEK19_MT0683 unknown	10	87.13	333.31	171	10	10
AEK19_MT0684 DNA polymerase-like	1	8.42	32.2	177	1	1
AEK19_MT0685 DNA polymerase-like	6	33.11	126.66	270	6	6
AEK19_MT0686 unknown	12	129.56	495.62	138	12	12
AEK19_MT0687 unknown	18	194.33	743.43	138	18	18
AEK19_MT0688 unknown	10	88.68	339.27	168	10	10
AEK19_MT0689 unknown	2	25.47	97.43	117	2	2
AEK19_MT0690 unknown	18	200.14	765.63	201	18	27
AEK19_MT0691 hypothetical protein (mitochondrion)	2	18.06	69.09	165	2	2
AEK19_MT0692 unknown	1	11.55	44.18	129	1	1
AEK19_MT0693 unknown	2	15.77	60.31	189	2	2
AEK19_MT0694 unknown	6	40.27	154.04	222	6	6
AEK19_MT0695 unknown	5	56.44	215.9	132	5	5
AEK19_MT0696 unknown	10	134.23	513.48	111	10	10
AEK19_MT0697 unknown	47	322.14	1232.36	222	47	48
AEK19_MT0698 unknown	7	63.21	241.8	165	7	7
AEK19_MT0699 unknown	14	126.42	483.61	165	14	14
AEK19_MT0700 unknown	13	129.12	493.97	150	13	13
AEK19_MT0701 unknown	5	44.34	169.63	168	5	5
AEK19_MT0702 unknown	6	81.08	310.19	147	6	8
AEK19_MT0703 unknown	9	56.58	216.44	237	9	9
AEK19_MT0704 unknown	2	16.55	63.33	180	2	2
AEK19_MT0705 unknown	5	80.54	308.09	111	5	6
AEK19_MT0706 unknown	3	30.41	116.32	147	3	3
AEK19_MT0707 unknown	291	3440.96	13163.5	126	291	291
AEK19_MT0708 Retrovirus-related Pol poly from transposon TNT 1-94	6	56.22	215.08	159	6	6
AEK19_MT0709 unknown	12	114.61	438.44	156	12	12
AEK19_MT0710 unknown	7	79.01	302.25	132	7	7
AEK19_MT0711 unknown	9	99.33	379.98	135	9	9
AEK19_MT0712 unknown	9	111.74	427.47	120	9	9
AEK19_MT0713 unknown	25	258.66	989.52	144	25	25
AEK19_MT0714 unknown	18	154.13	589.62	174	18	18
AEK19_MT0715 unknown	1	12.73	48.72	117	1	1
AEK19_MT0716 unknown	2	29.21	111.76	102	2	2
AEK19_MT0717 unknown	21	114.61	438.44	273	21	21
AEK19_MT0718 unknown	2	15.52	59.37	192	2	2
AEK19_MT0719 unknown	3	43.82	167.64	102	3	3
AEK19_MT0720 unknown	2	26.14	99.99	114	2	2
AEK19_MT0721 unknown	2	33.11	126.66	90	2	2
AEK19_MT0722 unknown	0	0	0	153	0	0
AEK19_MT0723 hypothetical protein TSUD_146240	3	33.11	126.66	135	3	3
AEK19_MT0724 unknown	3	40.27	154.04	111	3	3
AEK19_MT0725 unknown	179	1241.58	4749.72	216	179	180
AEK19_MT0726 unknown	19	192.57	736.69	147	19	19
AEK19_MT0727 unknown	47	315.43	1206.69	222	47	47
AEK19_MT0728 unknown	3	38.2	146.15	117	3	3
AEK19_MT0729 unknown	5	87.64	335.27	102	5	6
AEK19_MT0730 unknown	17	222.18	849.95	114	17	17
AEK19_MT0731 unknown	4	48.45	185.35	123	4	4
AEK19_MT0732 unknown	29	327.33	1252.2	132	29	29
AEK19_MT0733 unknown	7	91.48	349.98	114	7	7
AEK19_MT0734 unknown	9	117.62	449.97	114	9	9
AEK19_MT0735 unknown	4	32.57	124.58	183	4	4
AEK19_MT0736 unknown	1	6.9	26.39	216	1	1
AEK19_MT0737 unknown	6	45.15	172.72	198	6	6
AEK19_MT0738 unknown	4	47.3	180.94	126	4	4
AEK19_MT0739 unknown	0	0	0	96	0	0
AEK19_MT0740 unknown	1	16.55	63.33	90	1	1
AEK19_MT0741 PREDICTED: uncharacterized protein LOC105177075	16	74.26	284.1	321	16	16
AEK19_MT0742 unknown	11	103.07	394.32	159	11	11
AEK19_MT0743 unknown	6	56.22	215.08	159	6	6
AEK19_MT0744 unknown	8	99.33	379.98	120	8	8
AEK19_MT0745 unknown	11	111.49	426.51	147	11	11
AEK19_MT0746 unknown	56	505.66	1934.43	165	56	56
AEK19_MT0747 unknown	4	34.85	133.33	171	4	4
AEK19_MT0748 unknown	20	130.69	499.97	228	20	20
AEK19_MT0749 unknown	0	0	0	102	0	0
AEK19_MT0750 unknown	7	52.67	201.5	198	7	7
AEK19_MT0751 unknown	12	94.6	361.88	189	12	12
AEK19_MT0752 hypothetical protein B456_002G165900	264	2149.36	8222.46	183	264	264
AEK19_MT0753 unknown	4	42.27	161.69	141	4	4
AEK19_MT0754 unknown	3	16.19	61.95	276	3	3
AEK19_MT0755 unknown	0	0	0	159	0	0
AEK19_MT0756 unknown	2	17.74	67.85	168	2	2
AEK19_MT0757 unknown	1	7.41	28.36	201	1	1
AEK19_MT0758 unknown	2	11.82	45.24	252	2	2
AEK19_MT0759 unknown	14	106.97	409.21	195	14	14
AEK19_MT0760 hypothetical protein VITISV_029796	3	16.02	61.29	279	3	3
AEK19_MT0761 unknown	0	0	0	105	0	0
AEK19_MT0762 unknown	4	33.11	126.66	180	4	4
AEK19_MT0763 unknown	6	52.28	199.99	171	6	6
AEK19_MT0764 unknown	1	7.76	29.69	192	1	1
AEK19_MT0765 unknown	1	13.07	50	114	1	1
AEK19_MT0766 unknown	4	55.18	211.1	108	4	4
AEK19_MT0767 unknown	6	43.19	165.21	207	6	6
AEK19_MT0768 hypothetical protein JCGZ_25052	2	18.06	69.09	165	2	2
AEK19_MT0769 unknown	0	0	0	120	0	0
AEK19_MT0770 unknown	5	42.81	163.78	174	5	5
AEK19_MT0771 unknown	7	40.9	156.46	255	7	7
AEK19_MT0772 unknown	5	44.34	169.63	168	5	5
AEK19_MT0773 unknown	11	70.95	271.41	252	11	12
AEK19_MT0774 unknown	12	75.44	288.59	237	12	12
AEK19_MT0775 unknown	11	124.16	474.97	144	11	12
AEK19_MT0776 unknown	18	113.16	432.89	237	18	18
AEK19_MT0777 unknown	12	90.3	345.43	198	12	12
AEK19_MT0778 unknown	58	250.44	958.06	351	58	59
AEK19_MT0779 unknown	44	160.4	613.63	483	44	52
AEK19_MT0780 unknown	3	18.86	72.15	237	3	3
AEK19_MT0781 unknown	4	25.8	98.7	231	4	4
AEK19_MT0782 unknown	4	27.98	107.04	213	4	4
AEK19_MT0783 unknown	4	50.94	194.86	117	4	4
AEK19_MT0784 unknown	6	44.64	170.78	267	6	8
AEK19_MT0785 unknown	2	23.1	88.37	129	2	2
AEK19_MT0786 chloroplastic-like [Malus domestica]	6	18.51	70.8	483	6	6
AEK19_MT0787 unknown	2	18.74	71.69	159	2	2
AEK19_MT0788 unknown	12	39.47	150.98	453	12	12
AEK19_MT0789 unknown	0	0	0	129	0	0
AEK19_MT0790 unknown	1	6.29	24.05	237	1	1
AEK19_MT0791 unknown	0	0	0	144	0	0
AEK19_MT0792 unknown	1	13.07	50	114	1	1
AEK19_MT0793 unknown	6	38.7	148.04	231	6	6
AEK19_MT0794 unknown	5	38.2	146.15	195	5	5
AEK19_MT0795 unknown	2	19.1	73.07	156	2	2
AEK19_MT0796 unknown	2	25.47	97.43	117	2	2
AEK19_MT0797 unknown	0	0	0	99	0	0
AEK19_MT0798 unknown	13	100.88	385.91	192	13	13
AEK19_MT0799 unknown	11	88.11	337.08	186	11	11
AEK19_MT0800 unknown	1	13.07	50	114	1	1
AEK19_MT0801 unknown	1	10.14	38.77	147	1	1
AEK19_MT0802 unknown	15	111.19	425.35	201	15	15
AEK19_MT0803 unknown	5	38.2	146.15	234	5	6
AEK19_MT0804 unknown	5	60.56	231.69	123	5	5
AEK19_MT0805 unknown	1	15.52	59.37	96	1	1
AEK19_MT0806 unknown	21	117.18	448.29	267	21	21
AEK19_MT0807 alpha beta N-terminal	6	32.04	122.57	279	6	6
AEK19_MT0808 unknown	4	26.42	101.06	282	4	5
AEK19_MT0809 unknown	13	89.67	343.04	216	13	13
AEK19_MT0810 unknown	8	59.3	226.85	201	8	8
AEK19_MT0811 unknown	17	106.87	408.84	237	17	17
AEK19_MT0812 unknown	22	222.98	853.01	147	22	22
AEK19_MT0813 unknown	3	45.15	172.72	99	3	3
AEK19_MT0814 unknown	1	12.73	48.72	117	1	1
AEK19_MT0815 unknown	8	65.13	249.17	183	8	8
AEK19_MT0816 unknown	3	24.83	94.99	180	3	3
AEK19_MT0817 unknown	0	18.06	69.09	165	0	2
AEK19_MT0818 orf134 gene product (mitochondrion) [Beta vulgaris vulgaris]	0	40.54	155.09	294	0	8
AEK19_MT0819 unknown	0	8.71	33.33	171	0	1
AEK19_MT0820 unknown	0	23.65	90.47	252	0	4
AEK19_MT0821 unknown	0	14.33	54.8	312	0	3
AEK19_MT0822 unknown	0	48.45	185.35	246	0	8
AEK19_MT0823 orf159 (mitochondrion) [Brassica oleracea]	0	92.29	353.08	339	0	21
AEK19_MT0824 orf159 (mitochondrion) [Brassica oleracea]	0	12.73	48.72	117	0	1
AEK19_MT0825 unknown	0	19.35	74.02	231	0	3
AEK19_MT0826 unknown	0	51.38	196.54	261	0	9
AEK19_MT0827 unknown	0	46.2	176.73	129	0	4
AEK19_MT0828 unknown	0	80.1	306.43	93	0	5
AEK19_MT0829 unknown	0	34.65	132.55	258	0	6
AEK19_MT0830 unknown	0	0	0	96	0	0
AEK19_MT0831 unknown	0	7.41	28.36	201	0	1
AEK19_MT0832 unknown	0	46.2	176.73	129	0	4
AEK19_MT0833 unknown	0	22.57	86.36	198	0	3
AEK19_MT0834 unknown	0	23.43	89.62	318	0	5
AEK19_MT0835 unknown	0	62.08	237.49	168	0	7
AEK19_MT0836 unknown	0	21.13	80.85	141	0	2
AEK19_MT0837 unknown	0	66.22	253.32	180	0	8
AEK19_MT0838 unknown	0	11.29	43.18	132	0	1
AEK19_MT0839 unknown	0	23.65	90.47	126	0	2
AEK19_MT0840 unknown	0	27.59	105.55	108	0	2
AEK19_MT0841 unknown	0	22.07	84.44	135	0	2
AEK19_MT0842 unknown	0	47.87	183.12	249	0	8
AEK19_MT0843 unknown	0	0	0	240	0	0
AEK19_MT0844 unknown	0	14.4	55.07	207	0	2
AEK19_MT0845 unknown	0	45.15	172.72	132	0	4
AEK19_MT0846 unknown	0	99.33	379.98	315	0	21
AEK19_MT0847 unknown	0	73.97	282.96	141	0	7
AEK19_MT0848 unknown	0	0	0	99	0	0
AEK19_MT0849 cob intron3 ORF (mitochondrion)	0	23.28	89.06	192	0	3
AEK19_MT0850 unknown	0	36.34	139.02	246	0	6
AEK19_MT0851 unknown	0	45.15	172.72	198	0	6
AEK19_MT0852 unknown	0	30.1	115.14	198	0	4
AEK19_MT0853 unknown	0	0	0	93	0	0
AEK19_MT0854 unknown	0	8.01	30.64	186	0	1
AEK19_MT0855 unknown	0	13.42	51.35	111	0	1
AEK19_MT0856 unknown	0	32.67	124.99	228	0	5
AEK19_MT0857 unknown	0	62.08	237.49	144	0	6
AEK19_MT0858 unknown	0	825.05	3156.26	186	0	103
AEK19_MT0859 unknown	0	133.42	510.42	201	0	18
AEK19_MT0860 unknown	0	16.84	64.4	177	0	2
AEK19_MT0861 unknown	0	36.34	139.02	123	0	3
AEK19_MT0862 unknown	0	62.86	240.49	237	0	10
AEK19_MT0863 unknown	0	141.4	540.94	432	0	41
AEK19_MT0864 unknown	0	49.94	191.05	537	0	18
AEK19_MT0865 unknown	0	0	0	99	0	0
AEK19_MT0866 unknown	0	8.14	31.15	183	0	1
AEK19_MT0867 unknown	0	13.42	51.35	111	0	1
AEK19_MT0868 Pol poly	0	60.2	230.29	297	0	12
AEK19_MT0869 unknown	0	10.8	41.3	138	0	1
AEK19_MT0870 unknown	0	0	0	153	0	0
AEK19_MT0871 hypothetical protein ABT39_MTgene5023 (mitochondrion)	0	10.14	38.77	147	0	1
AEK19_MT0872 unknown	2	21.13	80.85	141	2	2
AEK19_MT0873 unknown	1	10.8	41.3	138	1	1
AEK19_MT0874 RNA polymerase beta (chloroplast) [Utricularia reniformis]	8	113.52	434.26	105	8	8
AEK19_MT0875 RNA polymerase beta (chloroplast) [Utricularia reniformis]	18	148.99	569.97	180	18	18
AEK19_MT0876 RNA polymerase beta (chloroplast) [Premna microphylla]	14	106.97	409.21	195	14	14
AEK19_MT0877 RNA polymerase beta subunit (chloroplast) [Afrolicania elaeosperma]	3	35.47	135.71	126	3	3
AEK19_MT0878 RNA polymerase beta (chloroplast) [Utricularia reniformis]	21	148.99	569.97	210	21	21
AEK19_MT0879 unknown	4	34.85	133.33	171	4	4
AEK19_MT0880 unknown	15	93.12	356.23	240	15	15
AEK19_MT0881 unknown	1	7.52	28.79	198	1	1
AEK19_MT0882 unknown	5	33.86	129.54	264	5	6
AEK19_MT0883 unknown	2	26.85	102.7	111	2	2
AEK19_MT0884 unknown	6	66.22	253.32	135	6	6
AEK19_MT0885 unknown	8	88.29	337.76	135	8	8
AEK19_MT0886 orf115b (mitochondrion) [Brassica oleracea]	1245	3553.49	13594	522	1245	1245
AEK19_MT0887 hypothetical protein SETIT_020754mg	1711	14170.6	54210.1	180	1711	1712
AEK19_MT0888 ribosomal S3 (mitochondrion) [Oryza minuta]	4056	40860.2	156312	153	4056	4196
AEK19_MT0889 orf104 (mitochondrion) [Vitis vinifera]	4379	27184.4	103995	240	4379	4379
AEK19_MT0890 unknown	203	1902.2	7276.93	159	203	203
AEK19_MT0891 ribosomal subunit partial (mitochondrion) partial (mitochondrion) [Erythranthe guttata]	0	0	0	312	0	0
AEK19_MT0892 ribosomal S3 (mitochondrion) [Oryza minuta]	4882	31084.1	118913	234	4882	4882
AEK19_MT0893 ribosomal S3 (mitochondrion) [Oryza minuta]	3419	21385.9	81812.4	243	3419	3488
AEK19_MT0894 ribosomal S3 (mitochondrion) [Oryza minuta]	1759	20799.5	79569.1	126	1759	1759
AEK19_MT0895 unknown	36	275.06	1052.25	195	36	36
AEK19_MT0896 unknown	177	2210.02	8454.5	120	177	178
AEK19_MT0897 unknown	69	385.03	1472.95	267	69	69
AEK19_MT0898 unknown	26	208.73	798.5	207	26	29
AEK19_MT0899 unknown	33	248.32	949.94	198	33	33
AEK19_MT0900 unknown	63	230.06	880.09	408	63	63
AEK19_MT0901 unknown	3	48.06	183.86	93	3	3
AEK19_MT0902 1211235CCORF 115	18	117.62	449.97	228	18	18
AEK19_MT0903 unknown	7	62.08	237.49	168	7	7
AEK19_MT0904 unknown	8	76.41	292.29	156	8	8
AEK19_MT0905 unknown	5	59.12	226.18	126	5	5
AEK19_MT0906 unknown	3	15.85	60.63	282	3	3
AEK19_MT0907 unknown	7	59.94	229.3	174	7	7
AEK19_MT0908 PREDICTED: uncharacterized protein LOC107059660	6	43.19	165.21	207	6	6
AEK19_MT0909 unknown	7	56.07	214.5	186	7	7
AEK19_MT0910 unknown	12	112.45	430.16	159	12	12
AEK19_MT0911 unknown	113	684.38	2618.14	246	113	113
AEK19_MT0912 unknown	58	472.21	1806.45	183	58	58
AEK19_MT0913 unknown	11	121.4	464.42	135	11	11
AEK19_MT0914 unknown	18	149.78	572.98	189	18	19
AEK19_MT0915 unknown	66	554.57	2121.54	180	66	67
AEK19_MT0916 unknown	24	158.92	607.96	225	24	24
AEK19_MT0917 unknown	9	131.46	502.91	102	9	9
AEK19_MT0918 unknown	11	69.15	264.54	237	11	11
AEK19_MT0919 unknown	26	206.29	789.18	195	26	27
AEK19_MT0920 unknown	1	9.93	38	150	1	1
AEK19_MT0921 unknown	8	99.33	379.98	120	8	8
AEK19_MT0922 unknown	2	15.77	60.31	189	2	2
AEK19_MT0923 unknown	8	109.02	417.05	123	8	9
AEK19_MT0924 unknown	8	84.53	323.39	141	8	8
AEK19_MT0925 unknown	24	89.32	341.71	417	24	25
AEK19_MT0926 unknown	18	148.99	569.97	180	18	18
AEK19_MT0927 unknown	110	1049.49	4014.86	159	110	112
AEK19_MT0928 unknown	6	56.22	215.08	159	6	6
AEK19_MT0929 unknown	32	189.19	723.77	252	32	32
AEK19_MT0930 unknown	44	260.14	995.18	252	44	44
AEK19_MT0931 unknown	7	66.85	255.75	156	7	7
AEK19_MT0932 unknown	18	111.01	424.68	255	18	19
AEK19_MT0933 unknown	17	171.91	657.65	156	17	18
AEK19_MT0934 caffeic acid 3-O-methyltransferase-like	8	52.97	202.65	225	8	8
AEK19_MT0935 [Arabidopsis thaliana]	7	62.08	237.49	168	7	7
AEK19_MT0936 RNA-directed DNA polymerase from mobile element jockey-like	18	139.06	531.97	225	18	21
AEK19_MT0937 hypothetical protein M569_14134, partial	11	71.63	274.02	312	11	15
AEK19_MT0938 PREDICTED: uncharacterized protein LOC108459248	28	135.01	516.47	309	28	28
AEK19_MT0939 unknown	7	39.5	151.13	264	7	7
AEK19_MT0940 unknown	8	66.22	253.32	180	8	8
AEK19_MT0941 cytochrome c oxidase subunit 2 (mitochondrion) [Corchorus olitorius]	22	110.36	422.2	297	22	22
AEK19_MT0942 M1220_ARATH ame: Full=Uncharacterized mitochondrial g01220 ame: Full=ORF113	90	513.76	1965.4	261	90	90
AEK19_MT0943 hypothetical protein Salmi_Mp105 (mitochondrion) [Salvia miltiorrhiza]	19	149.78	572.98	189	19	19
AEK19_MT0944 unknown	26	403.51	1543.66	96	26	26
AEK19_MT0945 unknown	79	827.72	3166.48	144	79	80
AEK19_MT0946 PREDICTED: uncharacterized protein LOC104881766	3	17.95	68.67	249	3	3
AEK19_MT0947 unknown	31	244.37	934.87	189	31	31
AEK19_MT0948 unknown	2	21.59	82.6	138	2	2
AEK19_MT0949 DNA polymerase-like	5	40.05	153.22	186	5	5
AEK19_MT0950 DNA polymerase-like	6	74.49	284.98	120	6	6
AEK19_MT0951 unknown	1	12.42	47.5	120	1	1
AEK19_MT0952 unknown	3	45.15	172.72	99	3	3
AEK19_MT0953 unknown	12	78.42	299.98	228	12	12
AEK19_MT0954 unknown	13	99.33	379.98	195	13	13
AEK19_MT0955 unknown	10	73.03	279.4	204	10	10
AEK19_MT0956 unknown	8	62.08	237.49	192	8	8
AEK19_MT0957 unknown	13	87.25	333.76	222	13	13
AEK19_MT0958 unknown	4	27.21	104.1	219	4	4
AEK19_MT0959 unknown	32	162.17	620.37	294	32	32
AEK19_MT0960 unknown	16	93.48	357.63	255	16	16
AEK19_MT0961 unknown	21	182.97	699.96	171	21	21
AEK19_MT0962 unknown	2	24.83	94.99	120	2	2
AEK19_MT0963 unknown	12	99.33	379.98	180	12	12
AEK19_MT0964 unknown	10	49.66	189.99	300	10	10
AEK19_MT0965 unknown	3	41.39	158.32	108	3	3
AEK19_MT0966 unknown	4	34.25	131.03	174	4	4
AEK19_MT0967 unknown	7	48.28	184.71	216	7	7
AEK19_MT0968 unknown	7	66.85	255.75	156	7	7
AEK19_MT0969 unknown	2	19.87	76	150	2	2
AEK19_MT0970 unknown	4	46.2	176.73	129	4	4
AEK19_MT0971 unknown	2	15.52	59.37	192	2	2
AEK19_MT0972 unknown	2	29.21	111.76	102	2	2
AEK19_MT0973 Retrovirus-related Pol poly from transposon TNT 1-94	3	33.11	126.66	135	3	3
AEK19_MT0974 unknown	15	111.19	425.35	201	15	15
AEK19_MT0975 unknown	30	165.54	633.3	279	30	31
AEK19_MT0976 unknown	11	59.38	227.16	276	11	11
AEK19_MT0977 unknown	2	22.57	86.36	132	2	2
AEK19_MT0978 unknown	3	37.25	142.49	120	3	3
AEK19_MT0979 unknown	171	1314.17	5027.39	195	171	172
AEK19_MT0980 NADH-quinone oxidoreductase [Medicago truncatula]	892	5906.62	22596	225	892	892
AEK19_MT0981 unknown	72	616.51	2358.48	174	72	72
AEK19_MT0982 unknown	728	5847.45	22369.6	186	728	730
AEK19_MT0983 unknown	4	60.2	230.29	99	4	4
AEK19_MT0984 unknown	197	1111.78	4253.16	264	197	197
AEK19_MT0985 unknown	154	710.78	2719.1	327	154	156
AEK19_MT0986 unknown	29	266.71	1020.31	162	29	29
AEK19_MT0987 unknown	37	340.29	1301.77	162	37	37
AEK19_MT0988 unknown	31	279.92	1070.85	165	31	31
AEK19_MT0989 unknown	32	274	1048.21	174	32	32
AEK19_MT0990 unknown	24	145.36	556.06	246	24	24
AEK19_MT0991 unknown	50	469.04	1794.34	162	50	51
AEK19_MT0992 DNA polymerase (mitochondrion)	27	178.79	683.96	225	27	27
AEK19_MT0993 DNA polymerase (mitochondrion)	1	11.82	45.24	126	1	1
AEK19_MT0994 unknown	1	9.74	37.25	153	1	1
AEK19_MT0995 DNA polymerase-like	16	105.95	405.31	225	16	16
AEK19_MT0996 DNA polymerase-like	5	39.42	150.78	189	5	5
AEK19_MT0997 unknown	3	26.61	101.78	168	3	3
AEK19_MT0998 unknown	5	19.55	74.8	381	5	5
AEK19_MT0999 RNA polymerase (mitochondrion)	1	9.93	38	150	1	1
AEK19_MT1000 unknown	2	24.83	94.99	120	2	2
AEK19_MT1001 unknown	4	39.73	151.99	150	4	4
AEK19_MT1002 unknown	5	43.56	166.66	171	5	5
AEK19_MT1003 unknown	8	104.55	399.98	114	8	8
AEK19_MT1004 unknown	7	57.94	221.65	180	7	7
AEK19_MT1005 unknown	9	65.73	251.46	204	9	9
AEK19_MT1006 unknown	4	52.28	199.99	114	4	4
AEK19_MT1007 unknown	0	0	0	198	0	0
AEK19_MT1008 LTR retrotransposon (fragment) partial [Arabidopsis thaliana]	4	28.38	108.56	210	4	4
AEK19_MT1009 unknown	2	20.69	79.16	144	2	2
AEK19_MT1010 unknown	13	131.76	504.05	147	13	13
AEK19_MT1011 unknown	385	2055.95	7865.12	279	385	385
AEK19_MT1012 unknown	0	0	0	120	0	0
AEK19_MT1013 unknown	15	75.25	287.86	297	15	15
AEK19_MT1014 unknown	4	42.27	161.69	141	4	4
AEK19_MT1015 unknown	18	85.96	328.83	312	18	18
AEK19_MT1016 unknown	8	52.97	202.65	225	8	8
AEK19_MT1017 unknown	3	39.21	149.99	114	3	3
AEK19_MT1018 unknown	9	85.96	328.83	156	9	9
AEK19_MT1019 reverse partial	4	33.67	128.81	177	4	4
AEK19_MT1020 hypothetical protein M569_00017	10	71.98	275.35	207	10	10
AEK19_MT1021 unknown	6	66.22	253.32	135	6	6
AEK19_MT1022 unknown	5	52.83	202.12	141	5	5
AEK19_MT1023 disease resistance At1g50180	4	14.19	54.28	420	4	4
AEK19_MT1024 hypothetical protein KK1_049988, partial	11	56.14	214.77	345	11	13
AEK19_MT1025 hypothetical protein (mitochondrion) [Populus tremula]	70	369.83	1414.81	282	70	70
AEK19_MT1026 unknown	33	227.62	870.78	216	33	33
AEK19_MT1027 unknown	19	209.69	802.17	135	19	19
AEK19_MT1028 unknown	18	151.52	579.63	177	18	18
AEK19_MT1029 unknown	24	120.4	460.58	297	24	24
AEK19_MT1030 unknown	8	79.46	303.98	150	8	8
AEK19_MT1031 unknown	19	108.46	414.92	261	19	19
AEK19_MT1032 hypothetical protein ABT39_MTgene5020 (mitochondrion)	50	564.8	2160.66	153	50	58
AEK19_MT1033 unknown	222	2575.56	9852.9	129	222	223
AEK19_MT1034 glycoside hydrolase family 79 amino-terminal domain [Medicago truncatula]	545	9022.16	34514.6	90	545	545
AEK19_MT1035 ribosomal S10 [Medicago truncatula]	9089	42492.3	162556	321	9089	9155
AEK19_MT1036 hypothetical protein B456_001G162600	10696	65585.8	250901	246	10696	10829
AEK19_MT1037 unknown	36	167.09	639.21	321	36	36
AEK19_MT1038 unknown	5	60.56	231.69	123	5	5
AEK19_MT1039 unknown	1	8.71	33.33	171	1	1
AEK19_MT1040 unknown	5	47.75	182.68	156	5	5
AEK19_MT1041 unknown	24	238.38	911.95	150	24	24
AEK19_MT1042 unknown	12	91.69	350.75	195	12	12
AEK19_MT1043 unknown	17	85.28	326.24	297	17	17
AEK19_MT1044 unknown	3	19.35	74.02	231	3	3
AEK19_MT1045 unknown	9	69.84	267.17	192	9	9
AEK19_MT1046 unknown	12	135.45	518.15	132	12	12
AEK19_MT1047 unknown	11	84.05	321.52	195	11	11
AEK19_MT1048 unknown	5	31.84	121.79	234	5	5
AEK19_MT1049 unknown	4	30.1	115.14	198	4	4
AEK19_MT1050 hypothetical protein GlmaxMp59 (mitochondrion) [Glycine max]	25	174.87	668.97	213	25	25
AEK19_MT1051 unknown	20	165.54	633.3	180	20	20
AEK19_MT1052 unknown	31	274.92	1051.72	168	31	31
AEK19_MT1053 unknown	10	82.77	316.65	180	10	10
AEK19_MT1054 unknown	18	68.24	261.05	393	18	18
AEK19_MT1055 unknown	2	15.28	58.46	195	2	2
AEK19_MT1056 unknown	6	43.82	167.64	204	6	6
AEK19_MT1057 unknown	83	549.61	2102.54	225	83	83
AEK19_MT1058 unknown	16	87.32	334.05	273	16	16
AEK19_MT1059 unknown	15	70.95	271.41	315	15	15
AEK19_MT1060 unknown	1	16.55	63.33	90	1	1
AEK19_MT1061 unknown	11	65.04	248.79	252	11	11
AEK19_MT1062 unknown	3	42.57	162.85	105	3	3
AEK19_MT1063 unknown	0	0	0	144	0	0
AEK19_MT1064 unknown	2	19.87	76	150	2	2
AEK19_MT1065 unknown	3	18.39	70.37	243	3	3
AEK19_MT1066 unknown	1	11.04	42.22	135	1	1
AEK19_MT1067 unknown	0	0	0	279	0	0
AEK19_MT1068 unknown	0	0	0	129	0	0
AEK19_MT1069 unknown	4	16.98	64.95	351	4	4
AEK19_MT1070 unknown	4	55.18	211.1	108	4	4
AEK19_MT1071 unknown	2	13.8	52.77	216	2	2
AEK19_MT1072 hypothetical protein TSUD_335360	8	62.08	237.49	192	8	8
AEK19_MT1073 unknown	15	124.16	474.97	180	15	15
AEK19_MT1074 unknown	17	179.63	687.19	141	17	17
AEK19_MT1075 unknown	4	56.76	217.13	105	4	4
AEK19_MT1076 unknown	39	194.76	745.05	306	39	40
AEK19_MT1077 unknown	31	384.89	1472.41	120	31	31
AEK19_MT1078 unknown	37	301.24	1152.39	183	37	37
AEK19_MT1079 hypothetical protein MIMGU_mgv1a024699mg, partial	29	218.22	834.8	198	29	29
AEK19_MT1080 unknown	35	327.97	1254.64	159	35	35
AEK19_MT1081 unknown	15	225.74	863.59	99	15	15
AEK19_MT1082 PREDICTED: LOW QUALITY PROTEIN: uncharacterized protein LOC105162232	61	631.14	2414.44	144	61	61
AEK19_MT1083 unknown	28	463.52	1773.23	90	28	28
AEK19_MT1084 unknown	34	272.35	1041.87	186	34	34
AEK19_MT1085 orf116d (mitochondrion) [Batis maritima]	407	3609.46	13808.1	168	407	407
AEK19_MT1086 NADH [Ricinus communis]	439	4192.73	16039.4	156	439	439
AEK19_MT1087 unknown	53	516.11	1974.39	153	53	53
AEK19_MT1088 hypothetical protein MTR_0082s0270 [Medicago truncatula]	862	5157.8	19731.4	249	862	862
AEK19_MT1089 NADH-ubiquinone oxidoreductase (complex I) chain 5 [Medicago truncatula]	462	4097.22	15674.1	168	462	462
AEK19_MT1090 unknown	12	55.18	211.1	324	12	12
AEK19_MT1091 unknown	4	26.14	99.99	228	4	4
AEK19_MT1092 unknown	6	45.15	172.72	198	6	6
AEK19_MT1093 unknown	8	90.3	345.43	132	8	8
AEK19_MT1094 unknown	7	91.48	349.98	114	7	7
AEK19_MT1095 unknown	1	11.55	44.18	129	1	1
AEK19_MT1096 unknown	3	41.39	158.32	108	3	3
AEK19_MT1097 unknown	27	154.13	589.62	261	27	27
AEK19_MT1098 unknown	3	23.65	90.47	189	3	3
AEK19_MT1099 unknown	8	45.67	174.7	261	8	8
AEK19_MT1100 unknown	3	21.28	81.42	210	3	3
AEK19_MT1101 hypothetical protein M569_00254, partial	24	128.16	490.29	279	24	24
AEK19_MT1102 unknown	25	310.4	1187.43	120	25	25
AEK19_MT1103 unknown	9	87.64	335.27	153	9	9
AEK19_MT1104 ribosomal partial (plastid)	45	372.47	1424.92	180	45	45
AEK19_MT1105 unknown	1	13.07	50	114	1	1
AEK19_MT1106 unknown	6	67.72	259.08	132	6	6
AEK19_MT1107 unknown	15	82.77	316.65	270	15	15
AEK19_MT1108 unknown	16	92.4	353.47	258	16	16
AEK19_MT1109 unknown	2	20.27	77.55	147	2	2
AEK19_MT1110 unknown	1	12.73	48.72	117	1	1
AEK19_MT1111 unknown	8	34.55	132.17	345	8	8
AEK19_MT1112 unknown	9	117.39	449.06	165	9	13
AEK19_MT1113 unknown	3	17.53	67.05	255	3	3
AEK19_MT1114 unknown	7	89.14	341.01	117	7	7
AEK19_MT1115 unknown	8	34.25	131.03	348	8	8
AEK19_MT1116 unknown	3	21.28	81.42	210	3	3
AEK19_MT1117 unknown	6	66.22	253.32	135	6	6
AEK19_MT1118 unknown	1	4.97	19	300	1	1
AEK19_MT1119 unknown	2	16.02	61.29	186	2	2
AEK19_MT1120 unknown	0	0	0	150	0	0
AEK19_MT1121 unknown	8	74.49	284.98	180	8	9
AEK19_MT1122 unknown	17	86.15	329.57	294	17	17
AEK19_MT1123 unknown	6	35.9	137.34	249	6	6
AEK19_MT1124 unknown	8	49.66	189.99	240	8	8
AEK19_MT1125 unknown	1	11.29	43.18	132	1	1
AEK19_MT1126 unknown	10	80.54	308.09	222	10	12
AEK19_MT1127 unknown	4	40.54	155.09	147	4	4
AEK19_MT1128 unknown	13	148.25	567.13	201	13	20
AEK19_MT1129 unknown	6	50.51	193.21	177	6	6
AEK19_MT1130 unknown	10	130.69	499.97	114	10	10
AEK19_MT1131 unknown	23	85.14	325.69	420	23	24
AEK19_MT1132 unknown	3	18.17	69.51	246	3	3
AEK19_MT1133 unknown	1	14.61	55.88	102	1	1
AEK19_MT1134 unknown	3	27.09	103.63	165	3	3
AEK19_MT1135 unknown	3	22.92	87.69	195	3	3
AEK19_MT1136 unknown	16	115.16	440.55	207	16	16
AEK19_MT1137 unknown	3	27.59	105.55	162	3	3
AEK19_MT1138 unknown	28	149.52	572.01	279	28	28
AEK19_MT1139 unknown	8	53.69	205.39	222	8	8
AEK19_MT1140 unknown	5	43.56	166.66	171	5	5
AEK19_MT1141 unknown	3	34.65	132.55	129	3	3
AEK19_MT1142 unknown	8	54.43	208.21	219	8	8
AEK19_MT1143 unknown	4	46.2	176.73	129	4	4
AEK19_MT1144 unknown	13	161.41	617.46	120	13	13
AEK19_MT1145 unknown	2	25.47	97.43	117	2	2
AEK19_MT1146 unknown	17	228.18	872.92	111	17	17
AEK19_MT1147 unknown	7	37.38	143	279	7	7
AEK19_MT1148 uncharacterized mitochondrial g01280	19	93.43	357.4	303	19	19
AEK19_MT1149 cytochrome c oxidase subunit 2 (mitochondrion) [Brassica napus]	15	74.49	284.98	300	15	15
AEK19_MT1150 unknown	27	99.33	379.98	405	27	27
AEK19_MT1151 unknown	10	121.13	463.39	123	10	10
AEK19_MT1152 unknown	9	67.72	259.08	198	9	9
AEK19_MT1153 unknown	2	31.04	118.74	96	2	2
AEK19_MT1154 RNA polymerase (mitochondrion)	10	46.85	179.23	318	10	10
AEK19_MT1155 DNA-dependent RNA polymerase (mitochondrion) [Phoenix dactylifera]	8	72.24	276.35	165	8	8
AEK19_MT1156 DNA-dependent RNA polymerase (mitochondrion) [Phoenix dactylifera]	0	0	0	144	0	0
AEK19_MT1157 unknown	7	75.57	289.11	138	7	7
AEK19_MT1158 unknown	0	0	0	117	0	0
AEK19_MT1159 unknown	25	172.44	659.68	216	25	25
AEK19_MT1160 unknown	17	131.92	504.66	192	17	17
AEK19_MT1161 unknown	17	108.24	414.08	234	17	17
AEK19_MT1162 unknown	2	25.47	97.43	117	2	2
AEK19_MT1163 unknown	2	26.85	102.7	111	2	2
AEK19_MT1164 unknown	2	16.28	62.29	183	2	2
AEK19_MT1165 unknown	61	477.53	1826.81	234	61	75
AEK19_MT1166 unknown	5	62.08	237.49	192	5	8
AEK19_MT1167 unknown	27	171.68	656.75	243	27	28
AEK19_MT1168 unknown	10	88.68	339.27	168	10	10
AEK19_MT1169 unknown	2	22.07	84.44	135	2	2
AEK19_MT1170 unknown	7	48.96	187.31	213	7	7
AEK19_MT1171 unknown	0	0	0	123	0	0
AEK19_MT1172 unknown	8	44.64	170.78	267	8	8
AEK19_MT1173 unknown	14	57.94	221.65	360	14	14
AEK19_MT1174 unknown	2	19.48	74.51	153	2	2
AEK19_MT1175 unknown	8	116.85	447.03	102	8	8
AEK19_MT1176 unknown	1	7.41	28.36	201	1	1
AEK19_MT1177 unknown	10	103.07	394.32	159	10	11
AEK19_MT1178 unknown	2	18.06	69.09	165	2	2
AEK19_MT1179 unknown	16	122.36	468.09	207	16	17
AEK19_MT1180 unknown	4	33.67	128.81	177	4	4
AEK19_MT1181 unknown	11	70.04	267.93	234	11	11
AEK19_MT1182 unknown	9	48.69	186.26	306	9	10
AEK19_MT1183 unknown	11	74.49	284.98	240	11	12
AEK19_MT1184 unknown	32	157.35	601.94	303	32	32
AEK19_MT1185 unknown	5	46.85	179.23	159	5	5
AEK19_MT1186 unknown	7	77.25	295.54	135	7	7
AEK19_MT1187 unknown	15	85.63	327.57	261	15	15
AEK19_MT1188 unknown	10	55.18	211.1	270	10	10
AEK19_MT1189 unknown	1	7.2	27.53	207	1	1
AEK19_MT1190 unknown	2	20.69	79.16	144	2	2
AEK19_MT1191 unknown	23	83.38	318.96	411	23	23
AEK19_MT1192 unknown	18	175.28	670.55	153	18	18
AEK19_MT1193 unknown	38	222.02	849.36	255	38	38
AEK19_MT1194 PREDICTED: uncharacterized protein LOC107823746	22	136.57	522.47	240	22	22
AEK19_MT1195 unknown	197	2877.55	11008.2	102	197	197
AEK19_MT1196 unknown	327	2799.98	10711.4	174	327	327
AEK19_MT1197 unknown	509	6678.4	25548.5	114	509	511
AEK19_MT1198 unknown	676	7830.63	29956.4	129	676	678
AEK19_MT1199 unknown	564	4446.05	17008.5	189	564	564
AEK19_MT1200 unknown	7	89.14	341.01	117	7	7
AEK19_MT1201 unknown	6	41.39	158.32	216	6	6
AEK19_MT1202 unknown	12	62.08	237.49	288	12	12
AEK19_MT1203 unknown	12	57.3	219.22	312	12	12
AEK19_MT1204 unknown	0	0	0	105	0	0
AEK19_MT1205 unknown	0	0	0	147	0	0
AEK19_MT1206 unknown	6	48.06	183.86	186	6	6
AEK19_MT1207 unknown	11	59.38	227.16	276	11	11
AEK19_MT1208 unknown	7	32.8	125.46	318	7	7
AEK19_MT1209 unknown	18	139.68	534.34	192	18	18
AEK19_MT1210 unknown	2	29.21	111.76	102	2	2
AEK19_MT1211 unknown	8	81.08	310.19	147	8	8
AEK19_MT1212 hypothetical protein L484_017935 [Morus notabilis]	11	30.52	116.75	537	11	11
AEK19_MT1213 unknown	6	51.38	196.54	174	6	6
AEK19_MT1214 unknown	2	25.47	97.43	117	2	2
AEK19_MT1215 unknown	2	29.21	111.76	102	2	2
AEK19_MT1216 unknown	4	37.48	143.39	159	4	4
AEK19_MT1217 unknown	11	68.29	261.23	240	11	11
AEK19_MT1218 unknown	10	64.5	246.74	231	10	10
AEK19_MT1219 unknown	7	64.38	246.28	162	7	7
AEK19_MT1220 unknown	36	141.35	540.74	390	36	37
AEK19_MT1221 unknown	0	0	0	102	0	0
AEK19_MT1222 unknown	7	68.17	260.77	153	7	7
AEK19_MT1223 unknown	12	97.7	373.75	183	12	12
AEK19_MT1224 unknown	6	87.64	335.27	102	6	6
AEK19_MT1225 unknown	14	126.42	483.61	165	14	14
AEK19_MT1226 unknown	14	224.29	858.01	93	14	14
AEK19_MT1227 unknown	11	140.08	535.87	117	11	11
AEK19_MT1228 unknown	15	80.1	306.43	279	15	15
AEK19_MT1229 unknown	4	52.28	199.99	114	4	4
AEK19_MT1230 unknown	14	110.36	422.2	189	14	14
AEK19_MT1231 cob intron3 ORF (mitochondrion)	27	161.56	618.04	249	27	27
AEK19_MT1232 unknown	15	94.3	360.74	237	15	15
AEK19_MT1233 unknown	28	88.9	340.1	486	28	29
AEK19_MT1234 unknown	10	102.75	393.08	174	10	12
AEK19_MT1235 unknown	9	79.82	305.34	168	9	9
AEK19_MT1236 unknown	4	32.04	122.57	186	4	4
AEK19_MT1237 unknown	4	30.56	116.92	195	4	4
AEK19_MT1238 unknown	4	52.28	199.99	114	4	4
AEK19_MT1239 unknown	15	68.98	263.87	324	15	15
AEK19_MT1240 ATP synthase CF0 B subunit (plastid)	401	3375.42	12912.8	177	401	401
AEK19_MT1241 unknown	23	180.59	690.87	198	23	24
AEK19_MT1242 unknown	3	19.1	73.07	234	3	3
AEK19_MT1243 pentatricopeptide repeat-containing At1g17630 [Pyrus x bretschneideri]	14	71.63	274.02	312	14	15
AEK19_MT1244 unknown	0	0	0	153	0	0
AEK19_MT1245 unknown	2	22.07	84.44	135	2	2
AEK19_MT1246 unknown	1	13.07	50	114	1	1
AEK19_MT1247 unknown	18	137.53	526.12	195	18	18
AEK19_MT1248 unknown	8	101.87	389.72	117	8	8
AEK19_MT1249 unknown	34	244.91	936.93	219	34	36
AEK19_MT1250 unknown	19	108.46	414.92	261	19	19
AEK19_MT1251 unknown	9	43.82	167.64	306	9	9
AEK19_MT1252 unknown	22	182.1	696.63	180	22	22
AEK19_MT1253 unknown	7	45.15	172.72	231	7	7
AEK19_MT1254 unknown	5	25.6	97.93	291	5	5
AEK19_MT1255 unknown	4	33.67	128.81	177	4	4
AEK19_MT1256 unknown	14	154.51	591.08	135	14	14
AEK19_MT1257 unknown	1	9.55	36.54	156	1	1
AEK19_MT1258 unknown	9	56.58	216.44	237	9	9
AEK19_MT1259 unknown	22	154.36	590.51	222	22	23
AEK19_MT1260 unknown	25	142.71	545.94	261	25	25
AEK19_MT1261 unknown	34	359.27	1374.39	141	34	34
AEK19_MT1262 unknown	17	100.44	384.25	267	17	18
AEK19_MT1263 unknown	10	74.12	283.57	201	10	10
AEK19_MT1264 PREDICTED: uncharacterized protein LOC106378869	9	53.21	203.56	252	9	9
AEK19_MT1265 unknown	36	244.91	936.93	219	36	36
AEK19_MT1266 unknown	35	143.65	549.55	363	35	35
AEK19_MT1267 hypothetical protein MTR_4g132165 [Medicago truncatula]	8	61.12	233.83	195	8	8
AEK19_MT1268 unknown	10	70.95	271.41	210	10	10
AEK19_MT1269 unknown	15	140.56	537.7	159	15	15
AEK19_MT1270 unknown	6	78.42	299.98	114	6	6
AEK19_MT1271 unknown	14	210.69	806.01	99	14	14
AEK19_MT1272 unknown	11	111.49	426.51	147	11	11
AEK19_MT1273 unknown	16	124.16	474.97	192	16	16
AEK19_MT1274 unknown	3	24.83	94.99	180	3	3
AEK19_MT1275 hypothetical protein MIMGU_mgv1a018257mg, partial	6	40.27	154.04	222	6	6
AEK19_MT1276 unknown	3	18.39	70.37	243	3	3
AEK19_MT1277 unknown	1	10.8	41.3	138	1	1
AEK19_MT1278 unknown	8	39.34	150.49	303	8	8
AEK19_MT1279 unknown	6	48.06	183.86	186	6	6
AEK19_MT1280 unknown	10	53.4	204.29	279	10	10
AEK19_MT1281 unknown	0	0	0	126	0	0
AEK19_MT1282 unknown	11	110.36	422.2	162	11	12
AEK19_MT1283 unknown	21	133.24	509.73	246	21	22
AEK19_MT1284 unknown	3	22.92	87.69	195	3	3
AEK19_MT1285 unknown	14	71.68	274.21	291	14	14
AEK19_MT1286 unknown	4	56.76	217.13	105	4	4
AEK19_MT1287 unknown	7	89.14	341.01	117	7	7
AEK19_MT1288 unknown	11	121.4	464.42	135	11	11
AEK19_MT1289 unknown	15	158.5	606.35	141	15	15
AEK19_MT1290 unknown	3	25.69	98.27	174	3	3
AEK19_MT1291 unknown	9	82.77	316.65	162	9	9
AEK19_MT1292 unknown	15	106.42	407.12	210	15	15
AEK19_MT1293 unknown	0	0	0	108	0	0
AEK19_MT1294 unknown	3	15.05	57.57	297	3	3
AEK19_MT1295 unknown	1	12.11	46.34	123	1	1
AEK19_MT1296 unknown	12	88.95	340.28	201	12	12
AEK19_MT1297 unknown	0	0	0	111	0	0
AEK19_MT1298 unknown	3	31.7	121.27	141	3	3
AEK19_MT1299 unknown	0	0	0	147	0	0
AEK19_MT1300 unknown	3	13.18	50.44	339	3	3
AEK19_MT1301 unknown	12	64.78	247.81	276	12	12
AEK19_MT1302 unknown	7	48.28	184.71	216	7	7
AEK19_MT1303 PREDICTED: uncharacterized protein LOC104249133	20	94.6	361.88	315	20	20
AEK19_MT1304 unknown	7	54.32	207.8	192	7	7
AEK19_MT1305 unknown	1	5.17	19.79	288	1	1
AEK19_MT1306 unknown	0	0	0	96	0	0
AEK19_MT1307 unknown	9	89.39	341.98	150	9	9
AEK19_MT1308 unknown	3	21.91	83.82	204	3	3
AEK19_MT1309 unknown	1	8.01	30.64	186	1	1
AEK19_MT1310 unknown	17	183.54	702.13	138	17	17
AEK19_MT1311 unknown	5	26.14	99.99	285	5	5
AEK19_MT1312 unknown	2	23.1	88.37	129	2	2
AEK19_MT1313 hypothetical protein TSUD_296020	5	29.21	111.76	255	5	5
AEK19_MT1314 unknown	1	4.21	16.1	354	1	1
AEK19_MT1315 unknown	5	32.25	123.37	231	5	5
AEK19_MT1316 retrotransposon unclassified	8	32.3	123.57	369	8	8
AEK19_MT1317 unknown	8	55.87	213.74	240	8	9
AEK19_MT1318 partial [Oryza sativa Japonica Group]	8	77.9	298.02	153	8	8
AEK19_MT1319 unknown	2	26.14	99.99	114	2	2
AEK19_MT1320 unknown	4	29.65	113.43	201	4	4
AEK19_MT1321 unknown	3	33.86	129.54	132	3	3
AEK19_MT1322 unknown	6	19.48	74.51	459	6	6
AEK19_MT1323 unknown	5	47.75	182.68	156	5	5
AEK19_MT1324 unknown	41	199.63	763.68	306	41	41
AEK19_MT1325 unknown	5	42.09	161.01	177	5	5
AEK19_MT1326 unknown	2	12.9	49.35	231	2	2
AEK19_MT1327 unknown	14	63.21	241.8	330	14	14
AEK19_MT1328 unknown	3	36.34	139.02	123	3	3
AEK19_MT1329 unknown	2	17.74	67.85	168	2	2
AEK19_MT1330 unknown	8	72.24	276.35	165	8	8
AEK19_MT1331 unknown	9	46.08	176.28	291	9	9
AEK19_MT1332 unknown	3	19.87	76	225	3	3
AEK19_MT1333 unknown	5	33.11	126.66	225	5	5
AEK19_MT1334 unknown	0	0	0	144	0	0
AEK19_MT1335 unknown	3	19.1	73.07	234	3	3
AEK19_MT1336 unknown	1	7.52	28.79	198	1	1
AEK19_MT1337 unknown	3	24.53	93.82	243	3	4
AEK19_MT1338 unknown	0	0	0	168	0	0
AEK19_MT1339 unknown	3	21.28	81.42	210	3	3
AEK19_MT1340 unknown	5	38.2	146.15	195	5	5
AEK19_MT1341 unknown	8	53.69	205.39	222	8	8
AEK19_MT1342 unknown	6	34.76	132.99	300	6	7
AEK19_MT1343 unknown	27	223.48	854.95	180	27	27
AEK19_MT1344 DNA polymerase-like	9	61.23	234.23	219	9	9
AEK19_MT1345 DNA polymerase-like	4	23.37	89.41	255	4	4
AEK19_MT1346 DNA polymerase (mitochondrion)	2	20.69	79.16	144	2	2
AEK19_MT1347 unknown	6	26.85	102.7	333	6	6
AEK19_MT1348 unknown	34	191.88	734.05	264	34	34
AEK19_MT1349 unknown	4	60.2	230.29	99	4	4
AEK19_MT1350 unknown	37	128.27	490.7	453	37	39
AEK19_MT1351 unknown	3	23.65	90.47	189	3	3
AEK19_MT1352 unknown	5	33.56	128.37	222	5	5
AEK19_MT1353 unknown	0	0	0	132	0	0
AEK19_MT1354 unknown	4	20.48	78.35	291	4	4
AEK19_MT1355 unknown	0	0	0	207	0	0
AEK19_MT1356 unknown	6	59.6	227.99	150	6	6
AEK19_MT1357 unknown	9	87.64	335.27	153	9	9
AEK19_MT1358 unknown	1	14.19	54.28	105	1	1
AEK19_MT1359 unknown	3	25.69	98.27	174	3	3
AEK19_MT1360 unknown	4	47.3	180.94	126	4	4
AEK19_MT1361 unknown	4	27.29	104.39	273	4	5
AEK19_MT1362 unknown	10	47.92	183.32	342	10	11
AEK19_MT1363 unknown	3	18.17	69.51	246	3	3
AEK19_MT1364 unknown	5	60.56	231.69	123	5	5
AEK19_MT1365 unknown	1	15.05	57.57	99	1	1
AEK19_MT1366 unknown	11	156.08	597.11	105	11	11
AEK19_MT1367 unknown	3	28.65	109.61	156	3	3
AEK19_MT1368 unknown	24	202.02	772.84	177	24	24
AEK19_MT1369 unknown	16	86.37	330.42	276	16	16
AEK19_MT1370 unknown	6	39.73	151.99	225	6	6
AEK19_MT1371 unknown	15	106.42	407.12	210	15	15
AEK19_MT1372 unknown	4	55.18	211.1	108	4	4
AEK19_MT1373 unknown	102	326.82	1250.25	465	102	102
AEK19_MT1374 RNA polymerase beta subunit (chloroplast) [Tectona grandis]	27	131.46	502.91	306	27	27
AEK19_MT1375 RNA polymerase beta subunit (plastid) [Veronica persica]	10	118.25	452.35	126	10	10
AEK19_MT1376 unknown	143	934.45	3574.79	228	143	143
AEK19_MT1377 orf107b gene product (mitochondrion) [Beta vulgaris vulgaris]	256	3545.41	13563.1	108	256	257
AEK19_MT1378 unknown	2	18.39	70.37	162	2	2
AEK19_MT1379 unknown	7	51.89	198.5	201	7	7
AEK19_MT1380 unknown	7	42.92	164.19	243	7	7
AEK19_MT1381 unknown	1	10.8	41.3	138	1	1
AEK19_MT1382 unknown	1	5.64	21.59	264	1	1
AEK19_MT1383 unknown	148	578.75	2214.04	381	148	148
AEK19_MT1384 unknown	2	33.11	126.66	90	2	2
AEK19_MT1385 unknown	0	0	0	132	0	0
AEK19_MT1386 unknown	8	88.29	337.76	135	8	8
AEK19_MT1387 unknown	59	375.66	1437.09	234	59	59
AEK19_MT1388 hypothetical protein B456_001G160300	195	862.57	3299.8	342	195	198
AEK19_MT1389 unknown	102	649.44	2484.47	234	102	102
AEK19_MT1390 unknown	30	413.86	1583.24	108	30	30
AEK19_MT1391 unknown	2	30.1	115.14	99	2	2
AEK19_MT1392 NADH-plastoquinone oxidoreductase subunit I (chloroplast) [Utricularia gibba]	33	218.52	835.95	225	33	33
AEK19_MT1393 unknown	2	21.13	80.85	141	2	2
AEK19_MT1394 unknown	9	127.71	488.54	105	9	9
AEK19_MT1395 unknown	8	104.55	399.98	114	8	8
AEK19_MT1396 unknown	10	55.18	211.1	270	10	10
AEK19_MT1397 unknown	10	110.36	422.2	135	10	10
AEK19_MT1398 unknown	13	34.71	132.79	558	13	13
AEK19_MT1399 unknown	2	14.4	55.07	207	2	2
AEK19_MT1400 unknown	6	80.54	308.09	111	6	6
AEK19_MT1401 unknown	22	117.48	449.44	279	22	22
AEK19_MT1402 unknown	27	204.5	782.31	204	27	28
AEK19_MT1403 unknown	0	0	0	111	0	0
AEK19_MT1404 unknown	0	0	0	102	0	0
AEK19_MT1405 unknown	11	108.36	414.52	165	11	12
AEK19_MT1406 unknown	7	44.57	170.5	234	7	7
AEK19_MT1407 Uncharacterized protein TCM_036421	9	37.88	144.91	354	9	9
AEK19_MT1408 unknown	5	32.67	124.99	228	5	5
AEK19_MT1409 unknown	12	53.69	205.39	333	12	12
AEK19_MT1410 unknown	5	27.9	106.74	267	5	5
AEK19_MT1411 unknown	1	14.61	55.88	102	1	1
AEK19_MT1412 unknown	3	38.2	146.15	117	3	3
AEK19_MT1413 unknown	14	161.69	618.57	129	14	14
AEK19_MT1414 unknown	12	132.44	506.64	135	12	12
AEK19_MT1415 unknown	0	0	0	117	0	0
AEK19_MT1416 unknown	10	85.63	327.57	174	10	10
AEK19_MT1417 unknown	1	9.37	35.85	159	1	1
AEK19_MT1418 unknown	1	13.42	51.35	111	1	1
AEK19_MT1419 unknown	6	22.57	86.36	396	6	6
AEK19_MT1420 unknown	0	0	0	192	0	0
AEK19_MT1421 unknown	5	47.75	182.68	156	5	5
AEK19_MT1422 unknown	20	89.48	342.32	333	20	20
AEK19_MT1423 unknown	3	17.53	67.05	255	3	3
AEK19_MT1424 unknown	0	0	0	180	0	0
AEK19_MT1425 unknown	1	10.57	40.42	141	1	1
AEK19_MT1426 unknown	0	0	0	207	0	0
AEK19_MT1427 unknown	3	24.42	93.44	183	3	3
AEK19_MT1428 unknown	3	26.14	99.99	171	3	3
AEK19_MT1429 unknown	1	13.42	51.35	111	1	1
AEK19_MT1430 unknown	73	604.24	2311.53	180	73	73
AEK19_MT1431 hypothetical protein M569_00082	154	735.58	2813.98	318	154	157
AEK19_MT1432 transmembrane [Medicago truncatula]	7	43.46	166.24	240	7	7
AEK19_MT1433 unknown	0	0	0	171	0	0
AEK19_MT1434 unknown	36	151.52	579.63	354	36	36
AEK19_MT1435 unknown	0	0	0	162	0	0
AEK19_MT1436 unknown	24	243.25	930.56	147	24	24
AEK19_MT1437 unknown	3	14.33	54.8	312	3	3
AEK19_MT1438 unknown	11	63.52	243.01	258	11	11
AEK19_MT1439 unknown	28	213.93	818.41	195	28	28
AEK19_MT1440 unknown	4	50.94	194.86	117	4	4
AEK19_MT1441 unknown	14	139.06	531.97	150	14	14
AEK19_MT1442 unknown	27	203.17	777.23	198	27	27
AEK19_MT1443 hypothetical protein GlmaxMp02 (mitochondrion) [Glycine max]	10	93.7	358.47	159	10	10
AEK19_MT1444 unknown	1751	17899	68473.5	147	1751	1766
AEK19_MT1445 unknown	2	24.23	92.68	123	2	2
AEK19_MT1446 unknown	9	106.42	407.12	126	9	9
AEK19_MT1447 unknown	39	158.76	607.34	366	39	39
AEK19_MT1448 unknown	10	97.38	372.53	153	10	10
AEK19_MT1449 unknown	7	48.96	187.31	213	7	7
AEK19_MT1450 unknown	5	60.56	231.69	123	5	5
AEK19_MT1451 unknown	9	63.85	244.27	210	9	9
AEK19_MT1452 unknown	22	143.76	549.97	228	22	22
AEK19_MT1453 unknown	8	39.34	150.49	303	8	8
AEK19_MT1454 unknown	0	0	0	120	0	0
AEK19_MT1455 unknown	3	32.39	123.91	138	3	3
AEK19_MT1456 unknown	5	42.81	163.78	174	5	5
AEK19_MT1457 unknown	6	35.06	134.11	255	6	6
AEK19_MT1458 unknown	2	18.74	71.69	159	2	2
AEK19_MT1459 unknown	15	106.42	407.12	210	15	15
AEK19_MT1460 unknown	0	0	0	123	0	0
AEK19_MT1461 unknown	5	70.95	271.41	105	5	5
AEK19_MT1462 unknown	7	47.62	182.18	219	7	7
AEK19_MT1463 hypothetical protein M569_00179	14	56.53	216.25	369	14	14
AEK19_MT1464 unknown	5	60.56	231.69	123	5	5
AEK19_MT1465 unknown	0	0	0	93	0	0
AEK19_MT1466 unknown	0	0	0	117	0	0
AEK19_MT1467 unknown	5	28.87	110.46	258	5	5
AEK19_MT1468 unknown	2	23.65	90.47	126	2	2
AEK19_MT1469 hypothetical protein ABT39_MTgene2215 (mitochondrion)	1	6.53	25	228	1	1
AEK19_MT1470 unknown	4	23.65	90.47	252	4	4
AEK19_MT1471 unknown	1	13.42	51.35	111	1	1
AEK19_MT1472 unknown	22	179.11	685.21	183	22	22
AEK19_MT1473 unknown	0	0	0	147	0	0
AEK19_MT1474 unknown	1	6.45	24.67	231	1	1
AEK19_MT1475 unknown	1	7.41	28.36	201	1	1
AEK19_MT1476 unknown	14	115.88	443.31	180	14	14
AEK19_MT1477 unknown	12	113.27	433.31	171	12	13
AEK19_MT1478 unknown	17	104.23	398.74	243	17	17
AEK19_MT1479 unknown	5	62.08	237.49	120	5	5
AEK19_MT1480 1211235XORF 105	6	52.28	199.99	171	6	6
AEK19_MT1481 unknown	2	20.27	77.55	147	2	2
AEK19_MT1482 unknown	131	297.53	1138.22	666	131	133
AEK19_MT1483 unknown	18	190.2	727.62	141	18	18
AEK19_MT1484 unknown	190	1572.67	6016.31	180	190	190
AEK19_MT1485 unknown	126	1564.39	5984.65	120	126	126
AEK19_MT1486 Copper centre Cu(A) partial	7950	53354.5	204110	222	7950	7950
AEK19_MT1487 unknown	7361	55412.2	211981	198	7361	7364
AEK19_MT1488 unknown	181	1238.18	4736.71	219	181	182
AEK19_MT1489 unknown	1	8.71	33.33	171	1	1
AEK19_MT1490 unknown	3	35.47	135.71	126	3	3
AEK19_MT1491 unknown	3	69.3	265.1	129	3	6
AEK19_MT1492 unknown	0	0	0	156	0	0
AEK19_MT1493 unknown	7	54.32	207.8	192	7	7
AEK19_MT1494 unknown	7	53.48	204.6	195	7	7
AEK19_MT1495 unknown	29	252.67	966.61	171	29	29
AEK19_MT1496 hypothetical protein ABT39_MTgene6259 (mitochondrion)	13	78.73	301.2	246	13	13
AEK19_MT1497 hypothetical protein ABT39_MTgene6259 (mitochondrion)	8	88.29	337.76	135	8	8
AEK19_MT1498 unknown	9	67.72	259.08	198	9	9
AEK19_MT1499 unknown	16	105.95	405.31	225	16	16
AEK19_MT1500 unknown	3	22.24	85.07	201	3	3
AEK19_MT1501 unknown	8	60.2	230.29	198	8	8
AEK19_MT1502 unknown	1	11.82	45.24	126	1	1
AEK19_MT1503 unknown	0	0	0	126	0	0
AEK19_MT1504 unknown	6	63.4	242.54	141	6	6
AEK19_MT1505 unknown	3	31.7	121.27	141	3	3
AEK19_MT1506 unknown	0	0	0	102	0	0
AEK19_MT1507 unknown	2	15.28	58.46	195	2	2
AEK19_MT1508 unknown	9	89.39	341.98	150	9	9
AEK19_MT1509 unknown	4	41.39	158.32	144	4	4
AEK19_MT1510 hypothetical protein TSUD_426930, partial	8	82.77	316.65	144	8	8
AEK19_MT1511 unknown	4	55.18	211.1	108	4	4
AEK19_MT1512 unknown	13	67.96	259.98	285	13	13
AEK19_MT1513 unknown	10	97.38	372.53	153	10	10
AEK19_MT1514 unknown	6	81.27	310.89	165	6	9
AEK19_MT1515 unknown	10	97.38	372.53	153	10	10
AEK19_MT1516 unknown	0	0	0	105	0	0
AEK19_MT1517 unknown	11	41.7	159.53	393	11	11
AEK19_MT1518 unknown	3	26.61	101.78	168	3	3
AEK19_MT1519 unknown	7	64.38	246.28	162	7	7
AEK19_MT1520 hypothetical protein B456_001G160300	8	33.39	127.72	357	8	8
AEK19_MT1521 hypothetical protein AXX17_ATUG03690 (mitochondrion)	6	33.11	126.66	270	6	6
AEK19_MT1522 RNA-dependent RNA partial	3	21.83	83.51	273	3	4
AEK19_MT1523 unknown	5	25.87	98.95	288	5	5
AEK19_MT1524 hypothetical protein ABT39_MTgene2233 (mitochondrion)	2	22.57	86.36	132	2	2
AEK19_MT1525 unknown	1	9.37	35.85	159	1	1
AEK19_MT1526 unknown	0	0	0	141	0	0
AEK19_MT1527 unknown	1	16.02	61.29	93	1	1
AEK19_MT1528 unknown	9	124.16	474.97	108	9	9
AEK19_MT1529 unknown	2	13.99	53.52	213	2	2
AEK19_MT1530 unknown	1	9.03	34.54	165	1	1
AEK19_MT1531 unknown	3	27.09	103.63	165	3	3
AEK19_MT1532 unknown	5	57.75	220.92	129	5	5
AEK19_MT1533 unknown	5	82.77	316.65	90	5	5
AEK19_MT1534 unknown	5	66.22	253.32	135	5	6
AEK19_MT1535 unknown	4	44.15	168.88	135	4	4
AEK19_MT1536 unknown	4	58.43	223.52	102	4	4
AEK19_MT1537 unknown	7	32.19	123.14	324	7	7
AEK19_MT1538 RNA directed DNA partial	8	60.2	230.29	198	8	8
AEK19_MT1539 RNA-directed DNA polymerase (Reverse transcriptase)	15	53.98	206.51	414	15	15
AEK19_MT1540 unknown	14	60.46	231.29	345	14	14
AEK19_MT1541 unknown	13	97.93	374.63	213	13	14
AEK19_MT1542 unknown	6	74.49	284.98	120	6	6
AEK19_MT1543 unknown	5	55.18	211.1	135	5	5
AEK19_MT1544 unknown	12	87.64	335.27	204	12	12
AEK19_MT1545 unknown	18	85.01	325.21	333	18	19
AEK19_MT1546 unknown	4	40.54	155.09	147	4	4
AEK19_MT1547 unknown	9	68.76	263.06	195	9	9
AEK19_MT1548 unknown	4	49.66	189.99	120	4	4
AEK19_MT1549 unknown	19	165.54	633.3	171	19	19
AEK19_MT1550 unknown	5	42.09	161.01	177	5	5
AEK19_MT1551 ribosomal S12 (chloroplast) [Ipomoea batatas]	166	2047.1	7831.24	123	166	169
AEK19_MT1552 unknown	10	94.19	360.32	174	10	11
AEK19_MT1553 unknown	0	0	0	108	0	0
AEK19_MT1554 unknown	7	86.91	332.48	120	7	7
AEK19_MT1555 unknown	2	24.83	94.99	120	2	2
AEK19_MT1556 unknown	7	62.08	237.49	168	7	7
AEK19_MT1557 unknown	2	19.48	74.51	153	2	2
AEK19_MT1558 unknown	4	23.37	89.41	255	4	4
AEK19_MT1559 unknown	8	54.43	208.21	219	8	8
AEK19_MT1560 unknown	10	67.11	256.74	222	10	10
AEK19_MT1561 unknown	0	0	0	108	0	0
AEK19_MT1562 unknown	4	42.27	161.69	141	4	4
AEK19_MT1563 unknown	21	113.81	435.39	288	21	22
AEK19_MT1564 unknown	7	64.38	246.28	162	7	7
AEK19_MT1565 unknown	5	62.08	237.49	144	5	6
AEK19_MT1566 unknown	5	38.2	146.15	195	5	5
AEK19_MT1567 unknown	2	22.07	84.44	135	2	2
AEK19_MT1568 unknown	10	109.26	417.98	150	10	11
AEK19_MT1569 unknown	2	17.13	65.51	174	2	2
AEK19_MT1570 Retrovirus-related Pol poly from transposon TNT 1- partial	6	19.22	73.54	465	6	6
AEK19_MT1571 poly [Oryza sativa Japonica Group]	1	6.71	25.67	222	1	1
AEK19_MT1572 unknown	4	38.2	146.15	156	4	4
AEK19_MT1573 unknown	1	11.29	43.18	132	1	1
AEK19_MT1574 unknown	1	9.74	37.25	153	1	1
AEK19_MT1575 unknown	4	32.57	124.58	183	4	4
AEK19_MT1576 ribonuclease H partial	6	46.56	178.11	192	6	6
AEK19_MT1577 unknown	10	134.23	513.48	111	10	10
AEK19_MT1578 unknown	18	248.32	949.94	108	18	18
AEK19_MT1579 unknown	8	76.41	292.29	156	8	8
AEK19_MT1580 unknown	4	35.47	135.71	168	4	4
AEK19_MT1581 unknown	6	63.4	242.54	141	6	6
AEK19_MT1582 unknown	2	17.74	67.85	168	2	2
AEK19_MT1583 unknown	1	11.82	45.24	126	1	1
AEK19_MT1584 unknown	1	10.35	39.58	144	1	1
AEK19_MT1585 unknown	3	27.09	103.63	165	3	3
AEK19_MT1586 unknown	0	0	0	93	0	0
AEK19_MT1587 unknown	6	32.04	122.57	279	6	6
AEK19_MT1588 unknown	5	25.6	97.93	291	5	5
AEK19_MT1589 unknown	1	9.74	37.25	153	1	1
AEK19_MT1590 unknown	1	13.07	50	114	1	1
AEK19_MT1591 unknown	4	26.49	101.33	225	4	4
AEK19_MT1592 unknown	2	15.77	60.31	189	2	2
AEK19_MT1593 unknown	3	45.15	172.72	99	3	3
AEK19_MT1594 unknown	16	149.93	573.55	159	16	16
AEK19_MT1595 unknown	29	133.03	508.9	336	29	30
AEK19_MT1596 unknown	1	14.19	54.28	105	1	1
AEK19_MT1597 unknown	4	63.67	243.58	117	4	5
AEK19_MT1598 unknown	8	74.96	286.78	159	8	8
AEK19_MT1599 unknown	2	20.27	77.55	147	2	2
AEK19_MT1600 unknown	14	173.24	662.75	129	14	15
AEK19_MT1601 unknown	10	90.3	345.43	165	10	10
AEK19_MT1602 unknown	59	681.43	2606.82	129	59	59
AEK19_MT1603 unknown	94	597.22	2284.67	237	94	95
AEK19_MT1604 unknown	8	78.42	299.98	171	8	9
AEK19_MT1605 unknown	14	133.71	511.51	156	14	14
AEK19_MT1606 unknown	1	13.42	51.35	111	1	1
AEK19_MT1607 unknown	1	11.82	45.24	126	1	1
AEK19_MT1608 unknown	2	21.59	82.6	138	2	2
AEK19_MT1609 unknown	35	184.92	707.4	282	35	35
AEK19_MT1610 unknown	3	25.25	96.6	177	3	3
AEK19_MT1611 unknown	5	40.71	155.73	183	5	5
AEK19_MT1612 unknown	0	0	0	180	0	0
AEK19_MT1613 unknown	2	15.28	58.46	195	2	2
AEK19_MT1614 unknown	1	7.41	28.36	201	1	1
AEK19_MT1615 orf106b (mitochondrion) [Brassica oleracea]	1	6.8	26.03	219	1	1
AEK19_MT1616 unknown	3	16.55	63.33	270	3	3
AEK19_MT1617 unknown	3	30.41	116.32	147	3	3
AEK19_MT1618 unknown	5	33.56	128.37	222	5	5
AEK19_MT1619 unknown	5	29.56	113.09	252	5	5
AEK19_MT1620 unknown	1	9.74	37.25	153	1	1
AEK19_MT1621 unknown	0	0	0	141	0	0
AEK19_MT1622 unknown	5	26.7	102.14	279	5	5
AEK19_MT1623 unknown	8	58.43	223.52	204	8	8
AEK19_MT1624 unknown	2	19.48	74.51	153	2	2
AEK19_MT1625 [Arabidopsis lyrata lyrata]	1	8.28	31.66	180	1	1
AEK19_MT1626 unknown	11	84.05	321.52	195	11	11
AEK19_MT1627 unknown	26	223.48	854.95	180	26	27
AEK19_MT1628 unknown	163	652.83	2497.43	372	163	163
AEK19_MT1629 unknown	60	541.78	2072.6	165	60	60
AEK19_MT1630 unknown	55	525.28	2009.5	156	55	55
AEK19_MT1631 DNA (cytosine-5)-methyltransferase CMT2-like	44	412.3	1577.26	159	44	44
AEK19_MT1632 unknown	14	115.88	443.31	180	14	14
AEK19_MT1633 unknown	19	154.69	591.77	183	19	19
AEK19_MT1634 unknown	7	112.14	429.01	93	7	7
AEK19_MT1635 unknown	23	259.6	993.12	132	23	23
AEK19_MT1636 unknown	10	90.3	345.43	165	10	10
AEK19_MT1637 unknown	7	89.14	341.01	117	7	7
AEK19_MT1638 Reverse transcriptase family	197	554.57	2121.54	540	197	201
AEK19_MT1639 hypothetical protein POPTR_0113s00230g [Populus trichocarpa]	2	20.69	79.16	144	2	2
AEK19_MT1640 unknown	5	62.08	237.49	120	5	5
AEK19_MT1641 hypothetical protein JCGZ_13493	21	84.79	324.37	369	21	21
AEK19_MT1642 unknown	11	60.03	229.66	273	11	11
AEK19_MT1643 unknown	21	121.27	463.93	258	21	21
AEK19_MT1644 unknown	15	112.87	431.79	198	15	15
AEK19_MT1645 unknown	2	22.57	86.36	132	2	2
AEK19_MT1646 hypothetical protein MTR_0082s0100 [Medicago truncatula]	401	2553.2	9767.37	234	401	401
AEK19_MT1647 unknown	229	1927.61	7374.14	177	229	229
AEK19_MT1648 unknown	100	1151.28	4404.28	132	100	102
AEK19_MT1649 unknown	9	39.55	151.32	339	9	9
AEK19_MT1650 unknown	4	38.95	149.01	153	4	4
AEK19_MT1651 unknown	12	97.7	373.75	183	12	12
AEK19_MT1652 unknown	12	141.9	542.82	126	12	12
AEK19_MT1653 hypothetical protein ABT39_MTgene5331 (mitochondrion)	7	46.35	177.32	225	7	7
AEK19_MT1654 unknown	5	65.35	249.99	114	5	5
AEK19_MT1655 unknown	0	0	0	96	0	0
AEK19_MT1656 unknown	4	26.85	102.7	222	4	4
AEK19_MT1657 unknown	2	22.57	86.36	132	2	2
AEK19_MT1658 hypothetical protein ZOSMA_54G00050	14	102.05	390.39	219	14	15
AEK19_MT1659 unknown	10	75.25	287.86	198	10	10
AEK19_MT1660 unknown	0	0	0	99	0	0
AEK19_MT1661 unknown	0	0	0	177	0	0
AEK19_MT1662 unknown	50	528.33	2021.16	141	50	50
AEK19_MT1663 unknown	9	52.58	201.16	255	9	9
AEK19_MT1664 unknown	4	34.25	131.03	174	4	4
AEK19_MT1665 unknown	3	20.41	78.08	219	3	3
AEK19_MT1666 unknown	5	60.56	231.69	123	5	5
AEK19_MT1667 unknown	5	27.9	106.74	267	5	5
AEK19_MT1668 unknown	3	26.14	99.99	171	3	3
AEK19_MT1669 unknown	8	101.87	389.72	117	8	8
AEK19_MT1670 unknown	14	97.93	374.63	213	14	14
AEK19_MT1671 unknown	14	64.38	246.28	324	14	14
AEK19_MT1672 unknown	1	7.41	28.36	201	1	1
AEK19_MT1673 unknown	0	0	0	177	0	0
AEK19_MT1674 unknown	6	57.3	219.22	156	6	6
AEK19_MT1675 unknown	9	56.58	216.44	237	9	9
AEK19_MT1676 unknown	0	0	0	117	0	0
AEK19_MT1677 transmembrane [Medicago truncatula]	11	51.54	197.16	318	11	11
AEK19_MT1678 unknown	6	36.34	139.02	246	6	6
AEK19_MT1679 unknown	16	141.9	542.82	168	16	16
AEK19_MT1680 unknown	7	45.15	172.72	231	7	7
AEK19_MT1681 unknown	5	43.82	167.64	204	5	6
AEK19_MT1682 unknown	4	23.1	88.37	258	4	4
AEK19_MT1683 unknown	8	50.29	192.39	237	8	8
AEK19_MT1684 unknown	2	19.48	74.51	153	2	2
AEK19_MT1685 unknown	4	27.59	105.55	216	4	4
AEK19_MT1686 unknown	0	0	0	93	0	0
AEK19_MT1687 unknown	0	0	0	138	0	0
AEK19_MT1688 unknown	5	53.98	206.51	138	5	5
AEK19_MT1689 unknown	0	0	0	93	0	0
AEK19_MT1690 unknown	2	13.8	52.77	216	2	2
AEK19_MT1691 unknown	1	10.14	38.77	147	1	1
AEK19_MT1692 unknown	1	6.71	25.67	222	1	1
AEK19_MT1693 unknown	6	82.77	316.65	144	6	8
AEK19_MT1694 unknown	4	36.79	140.73	162	4	4
AEK19_MT1695 unknown	2	26.14	99.99	114	2	2
AEK19_MT1696 unknown	2	33.11	126.66	90	2	2
AEK19_MT1697 unknown	5	20.19	77.23	369	5	5
AEK19_MT1698 unknown	2	23.65	90.47	126	2	2
AEK19_MT1699 unknown	9	68.76	263.06	195	9	9
AEK19_MT1700 unknown	1	16.02	61.29	93	1	1
AEK19_MT1701 hypothetical protein AMTR_s03839p00001660	22	69.59	266.23	471	22	22
AEK19_MT1702 unknown	10	91.97	351.83	162	10	10
AEK19_MT1703 unknown	14	96.57	369.42	216	14	14
AEK19_MT1704 unknown	4	15.4	58.91	387	4	4
AEK19_MT1705 unknown	1	34.65	132.55	129	1	3
AEK19_MT1706 unknown	1	19.1	73.07	156	1	2
AEK19_MT1707 unknown	1	12.73	48.72	117	1	1
AEK19_MT1708 unknown	0	0	0	138	0	0
AEK19_MT1709 unknown	6	54.18	207.26	165	6	6
AEK19_MT1710 unknown	8	88.29	337.76	135	8	8
AEK19_MT1711 unknown	24	110.36	422.2	324	24	24
AEK19_MT1712 unknown	64	859.04	3286.29	111	64	64
AEK19_MT1713 unknown	307	1349.26	5161.64	339	307	307
AEK19_MT1714 unknown	70	526.73	2015.03	198	70	70
AEK19_MT1715 unknown	260	1614.06	6174.63	240	260	260
AEK19_MT1716 unknown	242	1646.37	6298.26	219	242	242
AEK19_MT1717 ACCELERATED CELL DEATH 6-like isoform X2 [Nicotiana tabacum]	109	835.25	3195.27	198	109	111
AEK19_MT1718 unknown	52	899.31	3440.34	111	52	67
AEK19_MT1719 hypothetical protein Salmi_Mp054 (mitochondrion) [Salvia miltiorrhiza]	6317	36479.4	139553	258	6317	6317
AEK19_MT1720 hypothetical protein L484_018330 [Morus notabilis]	3042	31474.1	120405	144	3042	3042
AEK19_MT1721 orf145 (mitochondrion) [Vitis vinifera]	964	8254.38	31577.4	174	964	964
AEK19_MT1722 uncharacterized mitochondrial g00660-like	2530	8442.76	32298.1	447	2530	2533
AEK19_MT1723 unknown	252	2026.58	7752.77	186	252	253
AEK19_MT1724 unknown	10	127.34	487.15	117	10	10
AEK19_MT1725 unknown	10	68.98	263.87	216	10	10
AEK19_MT1726 unknown	5	65.35	249.99	114	5	5
AEK19_MT1727 orf42 (mitochondrion) [Daucus carota sativus]	6	39.73	151.99	225	6	6
AEK19_MT1728 unknown	13	115.88	443.31	180	13	14
AEK19_MT1729 unknown	3	27.21	104.1	219	3	4
AEK19_MT1730 unknown	7	63.06	241.26	189	7	8
AEK19_MT1731 unknown	1	10.8	41.3	138	1	1
AEK19_MT1732 unknown	11	111.49	426.51	147	11	11
AEK19_MT1733 unknown	0	0	0	117	0	0
AEK19_MT1734 unknown	1	10.35	39.58	144	1	1
AEK19_MT1735 unknown	3	23.28	89.06	192	3	3
AEK19_MT1736 unknown	12	101.01	386.42	177	12	12
AEK19_MT1737 unknown	0	0	0	111	0	0
AEK19_MT1738 unknown	1	12.42	47.5	120	1	1
AEK19_MT1739 unknown	7	31.6	120.9	330	7	7
AEK19_MT1740 unknown	3	35.47	135.71	126	3	3
AEK19_MT1741 unknown	5	65.35	249.99	114	5	5
AEK19_MT1742 unknown	1	15.05	57.57	99	1	1
AEK19_MT1743 unknown	4	27.98	107.04	213	4	4
AEK19_MT1744 unknown	9	72.09	275.79	186	9	9
AEK19_MT1745 unknown	13	150.14	574.38	129	13	13
AEK19_MT1746 unknown	5	33.56	128.37	222	5	5
AEK19_MT1747 unknown	8	92.4	353.47	129	8	8
AEK19_MT1748 unknown	2	17.13	65.51	174	2	2
AEK19_MT1749 unknown	1	9.55	36.54	156	1	1
AEK19_MT1750 unknown	0	0	0	93	0	0
AEK19_MT1751 unknown	4	36.12	138.17	165	4	4
AEK19_MT1752 unknown	3	26.61	101.78	168	3	3
AEK19_MT1753 unknown	3	35.47	135.71	126	3	3
AEK19_MT1754 unknown	5	34.02	130.13	219	5	5
AEK19_MT1755 unknown	17	102.96	393.88	246	17	17
AEK19_MT1756 unknown	18	106.42	407.12	252	18	18
AEK19_MT1757 unknown	3	42.57	162.85	105	3	3
AEK19_MT1758 unknown	2	23.65	90.47	126	2	2
AEK19_MT1759 unknown	8	40.54	155.09	294	8	8
AEK19_MT1760 unknown	2	29.21	111.76	153	2	3
AEK19_MT1761 unknown	5	54.32	207.8	192	5	7
AEK19_MT1762 unknown	2	19.1	73.07	156	2	2
AEK19_MT1763 hypothetical protein M569_00076	5	36.34	139.02	246	5	6
AEK19_MT1764 unknown	17	175.89	672.88	144	17	17
AEK19_MT1765 hypothetical protein (mitochondrion) [Populus tremula]	22	141.9	542.82	231	22	22
AEK19_MT1766 unknown	6	62.08	237.49	144	6	6
AEK19_MT1767 unknown	2	25.47	97.43	117	2	2
AEK19_MT1768 unknown	9	95.1	363.81	141	9	9
AEK19_MT1769 unknown	10	118.25	452.35	126	10	10
AEK19_MT1770 unknown	5	45.98	175.92	162	5	5
AEK19_MT1771 unknown	43	127.11	486.28	504	43	43
AEK19_MT1772 unknown	11	91.05	348.31	180	11	11
AEK19_MT1773 unknown	1	21.59	82.6	138	1	2
AEK19_MT1774 unknown	26	89.67	343.04	432	26	26
AEK19_MT1775 unknown	9	56.58	216.44	237	9	9
AEK19_MT1776 unknown	3	21.28	81.42	210	3	3
AEK19_MT1777 unknown	8	131.46	502.91	102	8	9
AEK19_MT1778 unknown	19	115.88	443.31	270	19	21
AEK19_MT1779 unknown	3	35.47	135.71	126	3	3
AEK19_MT1780 unknown	3	25.25	96.6	177	3	3
AEK19_MT1781 unknown	10	87.13	333.31	171	10	10
AEK19_MT1782 unknown	9	87.64	335.27	153	9	9
AEK19_MT1783 unknown	2	14.61	55.88	204	2	2
AEK19_MT1784 unknown	21	193.13	738.85	162	21	21
AEK19_MT1785 unknown	630	3476.43	13299.2	270	630	630
AEK19_MT1786 unknown	1	13.42	51.35	111	1	1
AEK19_MT1787 unknown	3	25.69	98.27	174	3	3
AEK19_MT1788 unknown	1	15.05	57.57	99	1	1
AEK19_MT1789 unknown	3	40.27	154.04	111	3	3
AEK19_MT1790 unknown	6	67.72	259.08	132	6	6
AEK19_MT1791 unknown	1	11.29	43.18	132	1	1
AEK19_MT1792 unknown	0	0	0	165	0	0
AEK19_MT1793 unknown	12	112.45	430.16	159	12	12
AEK19_MT1794 unknown	9	89.39	341.98	150	9	9
AEK19_MT1795 unknown	2	14.61	55.88	204	2	2
AEK19_MT1796 unknown	2	22.07	84.44	135	2	2
AEK19_MT1797 unknown	5	57.75	220.92	129	5	5
AEK19_MT1798 unknown	3	45.15	172.72	99	3	3
AEK19_MT1799 unknown	6	56.07	214.5	186	6	7
AEK19_MT1800 unknown	2	22.07	84.44	135	2	2
AEK19_MT1801 unknown	23	93.63	358.18	366	23	23
AEK19_MT1802 conserved hypothetical protein	7	41.39	158.32	252	7	7
AEK19_MT1803 unknown	5	56.44	215.9	132	5	5
AEK19_MT1804 unknown	5	27.9	106.74	267	5	5
AEK19_MT1805 hypothetical protein ZOSMA_54G00050	0	0	0	258	0	0
AEK19_MT1806 unknown	10	99.33	379.98	165	10	11
AEK19_MT1807 unknown	12	94.6	361.88	189	12	12
AEK19_MT1808 unknown	3	25.69	98.27	174	3	3
AEK19_MT1809 Copia-like retrotransposable	3	20.41	78.08	219	3	3
AEK19_MT1810 unknown	1	13.8	52.77	108	1	1
AEK19_MT1811 unknown	2	33.11	126.66	135	2	3
AEK19_MT1812 unknown	22	190.38	728.29	180	22	23
AEK19_MT1813 unknown	16	108.85	416.41	219	16	16
AEK19_MT1814 unknown	1	13.07	50	114	1	1
AEK19_MT1815 hypothetical protein B456_001G163300	13	104.13	398.36	186	13	13
AEK19_MT1816 unknown	9	78.42	299.98	171	9	9
AEK19_MT1817 unknown	2	16.28	62.29	183	2	2
AEK19_MT1818 unknown	9	61.23	234.23	219	9	9
AEK19_MT1819 unknown	91	744.95	2849.83	216	91	108
AEK19_MT1820 unknown	4	31.04	118.74	192	4	4
AEK19_MT1821 unknown	7	64.38	246.28	162	7	7
AEK19_MT1822 unknown	2	25.47	97.43	117	2	2
AEK19_MT1823 unknown	1	11.82	45.24	126	1	1
AEK19_MT1824 unknown	9	60.56	231.69	246	9	10
AEK19_MT1825 unknown	11	124.16	474.97	132	11	11
AEK19_MT1826 unknown	15	189.19	723.77	126	15	16
AEK19_MT1827 unknown	76	616.79	2359.54	186	76	77
AEK19_MT1828 unknown	31	240.56	920.26	192	31	31
AEK19_MT1829 unknown	42	257.51	985.13	243	42	42
AEK19_MT1830 unknown	23	477.16	1825.38	153	23	49
AEK19_MT1831 unknown	45	372.47	1424.92	180	45	45
AEK19_MT1832 unknown	9	58.05	222.06	231	9	9
AEK19_MT1833 unknown	13	92.23	352.84	210	13	13
AEK19_MT1834 phosphatase 2C 16 [Prunus mume]	20	162.83	622.91	183	20	20
AEK19_MT1835 SMAX1-LIKE 3-like	8	47.87	183.12	249	8	8
AEK19_MT1836 unknown	13	52.49	200.8	369	13	13
AEK19_MT1837 unknown	8	76.41	292.29	156	8	8
AEK19_MT1838 hypothetical protein ABT39_MTgene5023 (mitochondrion)	0	0	0	147	0	0
AEK19_MT1839 unknown	0	9.74	37.25	153	0	1
AEK19_MT1840 unknown	0	32.39	123.91	138	0	3
AEK19_MT1841 Pol poly	0	75.25	287.86	297	0	15
AEK19_MT1842 unknown	0	13.42	51.35	111	0	1
AEK19_MT1843 unknown	0	8.14	31.15	183	0	1
AEK19_MT1844 unknown	0	0	0	99	0	0
AEK19_MT1845 unknown	0	36.07	137.98	537	0	13
AEK19_MT1846 unknown	0	141.4	540.94	432	0	41
AEK19_MT1847 unknown	0	81.72	312.64	237	0	13
AEK19_MT1848 unknown	0	60.56	231.69	123	0	5
AEK19_MT1849 unknown	0	33.67	128.81	177	0	4
AEK19_MT1850 unknown	0	51.89	198.5	201	0	7
AEK19_MT1851 unknown	0	1017.3	3891.7	186	0	127
AEK19_MT1852 unknown	0	113.81	435.39	144	0	11
AEK19_MT1853 unknown	0	19.6	75	228	0	3
AEK19_MT1854 unknown	0	40.27	154.04	111	0	3
AEK19_MT1855 unknown	0	64.08	245.15	186	0	8
AEK19_MT1856 unknown	0	0	0	93	0	0
AEK19_MT1857 unknown	0	52.67	201.5	198	0	7
AEK19_MT1858 unknown	0	22.57	86.36	198	0	3
AEK19_MT1859 unknown	0	30.28	115.85	246	0	5
AEK19_MT1860 cob intron3 ORF (mitochondrion)	0	54.32	207.8	192	0	7
AEK19_MT1861 unknown	0	0	0	99	0	0
AEK19_MT1862 unknown	0	73.97	282.96	141	0	7
AEK19_MT1863 unknown	0	104.06	398.07	315	0	22
AEK19_MT1864 unknown	0	67.72	259.08	132	0	6
AEK19_MT1865 unknown	0	14.4	55.07	207	0	2
AEK19_MT1866 unknown	0	12.42	47.5	240	0	2
AEK19_MT1867 unknown	0	95.74	366.24	249	0	16
AEK19_MT1868 unknown	0	77.25	295.54	135	0	7
AEK19_MT1869 unknown	0	13.8	52.77	108	0	1
AEK19_MT1870 unknown	0	23.65	90.47	126	0	2
AEK19_MT1871 unknown	0	0	0	132	0	0
AEK19_MT1872 unknown	0	82.77	316.65	180	0	10
AEK19_MT1873 unknown	0	10.57	40.42	141	0	1
AEK19_MT1874 unknown	0	62.08	237.49	168	0	7
AEK19_MT1875 unknown	0	37.48	143.39	318	0	8
AEK19_MT1876 unknown	0	30.1	115.14	198	0	4
AEK19_MT1877 unknown	0	34.65	132.55	129	0	3
AEK19_MT1878 unknown	0	22.24	85.07	201	0	3
AEK19_MT1879 unknown	0	0	0	96	0	0
AEK19_MT1880 unknown	1	15.52	59.37	96	1	1
AEK19_MT1881 unknown	0	40.42	154.64	258	0	7
AEK19_MT1882 unknown	0	32.04	122.57	93	0	2
AEK19_MT1883 unknown	0	46.2	176.73	129	0	4
AEK19_MT1884 unknown	0	34.25	131.03	261	0	6
AEK19_MT1885 unknown	0	12.9	49.35	231	0	2
AEK19_MT1886 orf159 (mitochondrion) [Brassica oleracea]	0	38.2	146.15	117	0	3
AEK19_MT1887 orf159 (mitochondrion) [Brassica oleracea]	0	114.27	437.14	339	0	26
AEK19_MT1888 unknown	0	24.23	92.68	246	0	4
AEK19_MT1889 unknown	0	52.53	200.95	312	0	11
AEK19_MT1890 unknown	0	23.65	90.47	252	0	4
AEK19_MT1891 unknown	0	26.14	99.99	171	0	3
AEK19_MT1892 orf134 gene product (mitochondrion) [Beta vulgaris vulgaris]	0	25.34	96.93	294	0	5
AEK19_MT1893 unknown	0	18.06	69.09	165	0	2
AEK19_MT1894 unknown	3	21.91	83.82	204	3	3
AEK19_MT1895 unknown	17	90.78	347.29	279	17	17
AEK19_MT1896 unknown	9	58.81	224.99	228	9	9
AEK19_MT1897 unknown	3	36.34	139.02	123	3	3
AEK19_MT1898 unknown	3	35.47	135.71	126	3	3
AEK19_MT1899 PREDICTED: uncharacterized protein LOC107430135	5	35.99	137.67	207	5	5
AEK19_MT1900 unknown	18	127.51	487.81	222	18	19
AEK19_MT1901 unknown	2	23.65	90.47	126	2	2
AEK19_MT1902 unknown	6	25.04	95.79	357	6	6
AEK19_MT1903 unknown	0	0	0	135	0	0
AEK19_MT1904 unknown	1	6.99	26.76	213	1	1
AEK19_MT1905 unknown	12	69.3	265.1	258	12	12
AEK19_MT1906 unknown	5	34.02	130.13	219	5	5
AEK19_MT1907 unknown	14	88.01	336.69	237	14	14
AEK19_MT1908 unknown	2	13.24	50.66	225	2	2
AEK19_MT1909 hypothetical protein CISIN_1g046433mg	6	72.68	278.03	123	6	6
AEK19_MT1910 unknown	43	194.14	742.68	330	43	43
AEK19_MT1911 unknown	10	43.56	166.66	342	10	10
AEK19_MT1912 unknown	3	39.21	149.99	114	3	3
AEK19_MT1913 orf224 (mitochondrion) [Eruca vesicaria sativa]	10	38.8	148.43	384	10	10
AEK19_MT1914 unknown	3	11.55	44.18	387	3	3
AEK19_MT1915 unknown	18	135.45	518.15	198	18	18
AEK19_MT1916 unknown	0	0	0	129	0	0
AEK19_MT1917 unknown	4	38.2	146.15	156	4	4
AEK19_MT1918 unknown	8	92.4	353.47	129	8	8
AEK19_MT1919 unknown	15	172.74	660.83	138	15	16
AEK19_MT1920 unknown	4	41.39	158.32	144	4	4
AEK19_MT1921 unknown	5	19.87	76	375	5	5
AEK19_MT1922 unknown	12	148.99	569.97	120	12	12
AEK19_MT1923 unknown	0	0	0	171	0	0
AEK19_MT1924 unknown	3	26.14	99.99	171	3	3
AEK19_MT1925 unknown	1	7.09	27.14	210	1	1
AEK19_MT1926 unknown	5	52.83	202.12	141	5	5
AEK19_MT1927 PREDICTED: uncharacterized protein LOC107177445	18	58.77	224.84	507	18	20
AEK19_MT1928 unknown	9	46.56	178.11	288	9	9
AEK19_MT1929 unknown	0	0	0	105	0	0
AEK19_MT1930 unknown	1	7.3	27.94	204	1	1
AEK19_MT1931 unknown	2	19.48	74.51	153	2	2
AEK19_MT1932 unknown	2	16.28	62.29	183	2	2
AEK19_MT1933 unknown	0	0	0	138	0	0
AEK19_MT1934 unknown	0	0	0	204	0	0
AEK19_MT1935 unknown	8	34.85	133.33	342	8	8
AEK19_MT1936 unknown	7	55.18	211.1	189	7	7
AEK19_MT1937 unknown	0	0	0	120	0	0
AEK19_MT1938 unknown	6	69.3	265.1	129	6	6
AEK19_MT1939 unknown	4	36.12	138.17	165	4	4
AEK19_MT1940 unknown	1	7.41	28.36	201	1	1
AEK19_MT1941 unknown	10	64.5	246.74	231	10	10
AEK19_MT1942 unknown	0	0	0	114	0	0
AEK19_MT1943 unknown	3	22.92	87.69	195	3	3
AEK19_MT1944 unknown	0	0	0	204	0	0
AEK19_MT1945 unknown	1	13.07	50	114	1	1
AEK19_MT1946 unknown	7	59.3	226.85	201	7	8
AEK19_MT1947 unknown	4	21.59	82.6	276	4	4
AEK19_MT1948 unknown	2	24.83	94.99	120	2	2
AEK19_MT1949 unknown	1	23.1	88.37	129	1	2
AEK19_MT1950 unknown	0	0	0	240	0	0
AEK19_MT1951 unknown	32	186.97	715.25	255	32	32
AEK19_MT1952 sn1-specific diacylglycerol lipase beta isoform X1	1	6.99	26.76	213	1	1
AEK19_MT1953 Sn1-specific diacylglycerol lipase alpha [Morus notabilis]	8	66.22	253.32	225	8	10
AEK19_MT1954 unknown	8	110.36	422.2	108	8	8
AEK19_MT1955 unknown	2	12.26	46.91	243	2	2
AEK19_MT1956 unknown	4	56.76	217.13	105	4	4
AEK19_MT1957 unknown	0	0	0	114	0	0
AEK19_MT1958 unknown	3	31.7	121.27	141	3	3
AEK19_MT1959 unknown	8	43.66	167.02	273	8	8
AEK19_MT1960 RNA polymerase beta subunit (chloroplast) [Corymbia torelliana]	13	102.48	392.04	189	13	13
AEK19_MT1961 unknown	4	40.54	155.09	147	4	4
AEK19_MT1962 unknown	0	0	0	228	0	0
AEK19_MT1963 unknown	0	0	0	132	0	0
AEK19_MT1964 unknown	5	45.98	175.92	162	5	5
AEK19_MT1965 unknown	5	45.98	175.92	162	5	5
AEK19_MT1966 unknown	1	11.55	44.18	129	1	1
AEK19_MT1967 unknown	6	66.22	253.32	135	6	6
AEK19_MT1968 unknown	6	59.6	227.99	150	6	6
AEK19_MT1969 unknown	4	49.66	189.99	120	4	4
AEK19_MT1970 unknown	0	0	0	99	0	0
AEK19_MT1971 unknown	13	161.41	617.46	120	13	13
AEK19_MT1972 unknown	5	60.56	231.69	123	5	5
AEK19_MT1973 unknown	4	31.53	120.63	189	4	4
AEK19_MT1974 unknown	2	17.74	67.85	168	2	2
AEK19_MT1975 unknown	4	35.47	135.71	168	4	4
AEK19_MT1976 unknown	6	34.25	131.03	261	6	6
AEK19_MT1977 unknown	23	135.98	520.21	252	23	23
AEK19_MT1978 unknown	0	0	0	102	0	0
AEK19_MT1979 unknown	4	38.95	149.01	153	4	4
AEK19_MT1980 unknown	1	12.73	48.72	117	1	1
AEK19_MT1981 unknown	2	24.23	92.68	123	2	2
AEK19_MT1982 unknown	2	22.07	84.44	135	2	2
AEK19_MT1983 unknown	9	150.49	575.72	99	9	10
AEK19_MT1984 unknown	6	62.08	237.49	144	6	6
AEK19_MT1985 unknown	2	18.74	71.69	159	2	2
AEK19_MT1986 unknown	4	25.8	98.7	231	4	4
AEK19_MT1987 unknown	4	52.28	199.99	114	4	4
AEK19_MT1988 unknown	9	64.78	247.81	207	9	9
AEK19_MT1989 unknown	8	54.43	208.21	219	8	8
AEK19_MT1990 unknown	11	81.54	311.92	201	11	11
AEK19_MT1991 unknown	17	108.24	414.08	234	17	17
AEK19_MT1992 hypothetical protein B456_001G164900	78	368.93	1411.34	315	78	78
AEK19_MT1993 unknown	49	695.29	2659.84	105	49	49
AEK19_MT1994 unknown	112	678.33	2594.97	246	112	112
AEK19_MT1995 unknown	117	651.14	2490.96	270	117	118
AEK19_MT1996 unknown	16	55.96	214.07	426	16	16
AEK19_MT1997 unknown	2	18.06	69.09	165	2	2
AEK19_MT1998 unknown	1	6.37	24.36	234	1	1
AEK19_MT1999 unknown	7	42.92	164.19	243	7	7
AEK19_MT2000 unknown	1	14.61	55.88	102	1	1
AEK19_MT2001 unknown	4	26.85	102.7	222	4	4
AEK19_MT2002 unknown	3	34.65	132.55	129	3	3
AEK19_MT2003 unknown	4	42.27	161.69	141	4	4
AEK19_MT2004 unknown	9	34.38	131.53	390	9	9
AEK19_MT2005 unknown	10	53.4	204.29	279	10	10
AEK19_MT2006 unknown	13	69.42	265.58	279	13	13
AEK19_MT2007 unknown	2	16.55	63.33	180	2	2
AEK19_MT2008 unknown	1	8.71	33.33	171	1	1
AEK19_MT2009 unknown	7	91.48	349.98	114	7	7
AEK19_MT2010 unknown	4	62.08	237.49	96	4	4
AEK19_MT2011 unknown	2	16.55	63.33	180	2	2
AEK19_MT2012 unknown	5	23.43	89.62	318	5	5
AEK19_MT2013 unknown	3	46.56	178.11	96	3	3
AEK19_MT2014 unknown	15	114.61	438.44	195	15	15
AEK19_MT2015 unknown	0	0	0	105	0	0
AEK19_MT2016 unknown	3	19.35	74.02	231	3	3
AEK19_MT2017 unknown	30	299.85	1147.1	159	30	32
AEK19_MT2018 conserved hypothetical protein	1988	12657.8	48422.8	234	1988	1988
AEK19_MT2019 unknown	171	1439.39	5506.45	177	171	171
AEK19_MT2020 unknown	44	642.7	2458.68	102	44	44
AEK19_MT2021 unknown	59	465.1	1779.26	189	59	59
AEK19_MT2022 Cysteine-rich RLK (RECEPTOR kinase) 8	20	73.58	281.46	405	20	20
AEK19_MT2023 unknown	8	46.2	176.73	258	8	8
AEK19_MT2024 AT-rich interactive domain-containing 4	48	217.28	831.2	336	48	49
AEK19_MT2025 unknown	6	66.22	253.32	135	6	6
AEK19_MT2026 unknown	6	74.49	284.98	120	6	6
AEK19_MT2027 unknown	10	75.25	287.86	198	10	10
AEK19_MT2028 unknown	5	45.15	172.72	165	5	5
AEK19_MT2029 unknown	29	184.65	706.37	234	29	29
AEK19_MT2030 unknown	10	103.47	395.81	144	10	10
AEK19_MT2031 unknown	23	134.38	514.09	255	23	23
AEK19_MT2032 unknown	19	241.95	925.59	117	19	19
AEK19_MT2033 unknown	41	374.65	1433.25	171	41	43
AEK19_MT2034 unknown	66	489.33	1871.95	204	66	67
AEK19_MT2035 unknown	15	87.64	335.27	255	15	15
AEK19_MT2036 unknown	10	95.51	365.36	156	10	10
AEK19_MT2037 uncharacterized mitochondrial g01280-like	29	252.67	966.61	171	29	29
AEK19_MT2038 unknown	5	40.71	155.73	183	5	5
AEK19_MT2039 unknown	3	45.15	172.72	99	3	3
AEK19_MT2040 unknown	3	27.59	105.55	162	3	3
AEK19_MT2041 unknown	115	594.92	2275.91	288	115	115
AEK19_MT2042 unknown	11	121.4	464.42	135	11	11
AEK19_MT2043 unknown	15	143.26	548.04	156	15	15
AEK19_MT2044 hypothetical protein TSUD_291850	1	10.57	40.42	141	1	1
AEK19_MT2045 unknown	5	56.44	215.9	132	5	5
AEK19_MT2046 unknown	1	10.57	40.42	141	1	1
AEK19_MT2047 unknown	5	80.1	306.43	93	5	5
AEK19_MT2048 unknown	58	208.73	798.5	414	58	58
AEK19_MT2049 unknown	2	24.83	94.99	120	2	2
AEK19_MT2050 unknown	6	58.43	223.52	153	6	6
AEK19_MT2051 unknown	7	66.85	255.75	156	7	7
AEK19_MT2052 unknown	43	141.43	541.03	453	43	43
AEK19_MT2053 unknown	2	22.07	84.44	135	2	2
AEK19_MT2054 unknown	20	150.49	575.72	198	20	20
AEK19_MT2055 unknown	6	35.06	134.11	255	6	6
AEK19_MT2056 unknown	52	253.19	968.57	306	52	52
AEK19_MT2057 unknown	8	48.45	185.35	246	8	8
AEK19_MT2058 unknown	4	37.48	143.39	159	4	4
AEK19_MT2059 PREDICTED: uncharacterized protein LOC105629608	40	176.49	675.17	363	40	43
AEK19_MT2060 hypothetical protein VITISV_020755	13	93.57	357.95	207	13	13
AEK19_MT2061 unknown	33	153.17	585.95	321	33	33
AEK19_MT2062 PREDICTED: uncharacterized protein LOC105629608	11	67.72	259.08	264	11	12
AEK19_MT2063 unknown	9	50.68	193.87	294	9	10
AEK19_MT2064 PREDICTED: uncharacterized protein LOC105640185	17	134.01	512.67	189	17	17
AEK19_MT2065 PREDICTED: uncharacterized protein LOC105643732	17	99.33	379.98	255	17	17
AEK19_MT2066 unknown	2	13.8	52.77	216	2	2
AEK19_MT2067 unknown	5	82.77	316.65	90	5	5
AEK19_MT2068 unknown	7	33.43	127.88	312	7	7
AEK19_MT2069 unknown	0	0	0	174	0	0
AEK19_MT2070 unknown	18	105.35	403.01	297	18	21
AEK19_MT2071 unknown	0	0	0	156	0	0
AEK19_MT2072 unknown	2	26.85	102.7	111	2	2
AEK19_MT2073 unknown	2	11.82	45.24	252	2	2
AEK19_MT2074 unknown	40	174.26	666.63	342	40	40
AEK19_MT2075 unknown	3	24.03	91.93	186	3	3
AEK19_MT2076 unknown	1	8.42	32.2	177	1	1
AEK19_MT2077 unknown	2	29.21	111.76	102	2	2
AEK19_MT2078 unknown	0	0	0	132	0	0
AEK19_MT2079 unknown	8	54.43	208.21	219	8	8
AEK19_MT2080 unknown	5	47.75	182.68	156	5	5
AEK19_MT2081 unknown	3	40.27	154.04	111	3	3
AEK19_MT2082 unknown	10	99.33	379.98	150	10	10
AEK19_MT2083 unknown	2	22.57	86.36	132	2	2
AEK19_MT2084 unknown	25	149.59	572.26	249	25	25
AEK19_MT2085 unknown	5	33.11	126.66	225	5	5
AEK19_MT2086 unknown	25	197.08	753.92	189	25	25
AEK19_MT2087 unknown	11	71.88	274.98	228	11	11
AEK19_MT2088 PREDICTED: uncharacterized protein LOC105166321	13	107.6	411.64	180	13	13
AEK19_MT2089 unknown	13	60.91	233.01	318	13	13
AEK19_MT2090 unknown	0	0	0	108	0	0
AEK19_MT2091 unknown	5	46.85	179.23	159	5	5
AEK19_MT2092 unknown	1	6.53	25	228	1	1
AEK19_MT2093 RNA-directed DNA polymerase (Reverse transcriptase)	8	33.67	128.81	354	8	8
AEK19_MT2094 unknown	8	99.33	379.98	120	8	8
AEK19_MT2095 unknown	6	93.12	356.23	96	6	6
AEK19_MT2096 unknown	5	56.44	215.9	132	5	5
AEK19_MT2097 unknown	16	95.74	366.24	249	16	16
AEK19_MT2098 unknown	10	85.63	327.57	174	10	10
AEK19_MT2099 unknown	0	0	0	105	0	0
AEK19_MT2100 unknown	5	34.49	131.94	216	5	5
AEK19_MT2101 unknown	9	46.56	178.11	288	9	9
AEK19_MT2102 unknown	25	203.54	778.64	183	25	25
[truncated: 204 more rows]
