# Supplementary material for: The mitochondrial genome of the terrestrial carnivorous plant Utricularia reniformis (Lentibulariaceae): Structure, comparative analysis and evolutionary landmarks
Source: PLoS One. 2017 Jul 19;12(7):e0180484. doi: 10.1371/journal.pone.0180484 (PMC5516982; doi:10.1371/journal.pone.0180484)
Supplement: S4 Table — (XLSX) [file pone.0180484.s006.xlsx]

## Sheet: Planilha1
S4 Table
Gene	mtDNA		Codon		Codon position	Amino acid		Editing level (%)	PREP-Mt	PREP-Mt editing level (%)
	Position	Strand	From	To		From	To
nad1 (12 sites)	99048	+ (exon 1)	CUA	UUA	1	L	L	18	-	N/A
	99201	+ (exon 1)	CCG	UCG	1	P	S	88	-	N/A
	343192	+ (exon 2)	CCU	UCU	1	P	S	14	+	90
	344481	+ (exon 3)	CCC	CCU	3	P	P	33	-	N/A
	344482	+ (exon 3)	CGU	UGU	1	R	C	33	+	100
	726995	- (exon 5)	AAC	AAU	3	F	N	63	-	N/A
	727006	- (exon 5)	CGG	UGG	1	A	W	99	+	100
	727081	- (exon 5)	CUC	UUC	1	L	F	36	+	70
	727149	- (exon 5)	CCG	CUG	2	P	L	21	+	100
	727161	- (exon 5)	CCA	CUA	2	P	L	56	+	100
	727164	- (exon 5)	UCU	UUU	2	S	F	47	+	100
	727179	- (exon 5)	CCA	CUA	2	P	L	67	+	100
nad2 (7 sites)	297295	- (exon 2)	CCA	CUA	2	P	L	92	-	N/A
	463140	+ (exon 4)	UCU	UUU	2	S	F	53	+	100
	463293	+ (exon 4)	ACU	AUU	2	T	I	78	+	100
	463531	+ (exon 4)	UUC	UUU	3	F	F	18	-	N/A
	463653	+ (exon 4)	CCG	CUG	2	P	L	81	-	N/A
	465022	+ (exon 5)	UCC	UUC	2	S	F	70	-	N/A
	465030	+ (exon 5)	CUC	UUC	1	L	F	64	-	N/A
nad3 (1 site)	20810	-	CCA	CUA	2	P	L	92	-	N/A
nad4 (21 sites)	574494	+ (exon 1)	ACU	AUU	2	T	I	29	+	89
	574497	+ (exon 1)	CCU	CUU	2	P	L	50	+	78
	574527	+ (exon 1)	CCG	CUG	2	P	L	75	+	100
	574578	+ (exon 1)	CCU	CUU	2	P	L	96	+	100
	574617	+ (exon 1)	UCU	UUU	2	S	F	97	+	100
	574782	+ (exon 1)	ACA	AUA	2	T	I	83	+	89
	574788	+ (exon 1)	UCU	UUU	2	S	F	55	+	100
	574869	+ (exon 1)	CCA	CUA	2	P	L	100	+	100
	576597	+ (exon 2)	UCU	UUU	2	S	F	55	+	100
	576705	+ (exon 2)	CCU	CUU	2	P	L	83	+	100
	576795	+ (exon 2)	CCA	CUA	2	P	L	90	+	100
	578975	+ (exon 3)	CUA	UUA	1	L	L	36	-	N/A
	578979	+ (exon 3)	CCG	CUG	2	P	L	86	+	100
	579098	+ (exon 3)	CUC	UUC	1	L	F	95	+	100
	579101	+ (exon 3)	CCU	UCU	1	P	S	90	+	100
	579117	+ (exon 3)	UCU	UUU	2	S	F	86	+	89
	579276	+ (exon 3)	GCG	GUG	2	A	V	98	+	100
	579324	+ (exon 3)	CCA	CUA	2	P	L	94	-	N/A
	581798	+ (exon 4)	ACC	ACU	3	T	T	93	-	N/A
	581836	+ (exon 4)	CCG	CUG	2	P	L	92	+	100
nad4L (1 site)	284674	+	UCU	UUU	2	S	F	96	+	88
nad5 (7 sites)	262605	- (exon 1)	CCG	CUG	2	P	L	74	+	100
	260779	- (exon 2)	GCC	GCU	3	A	A	29	-	N/A
	260950	- (exon 2)	AUC	AUU	3	I	I	20	-	N/A
	261084	- (exon 2)	CCG	UCG	1	P	S	89	+	90
	261311	- (exon 2)	GCC	GUC	2	A	V	75	-	N/A
	261673	- (exon 2)	ACC	ACU	3	T	T	25	-	N/A
	261677	- (exon 2)	CCG	CUG	2	P	L	92	-	N/A
nad6 (4 sites)	299792	-	UCU	UUU	2	S	F	94	+	100
	300266	-	CCA	CUA	2	P	L	93	-	N/A
	300273	-	CCC	UCC	1	P	S	90	-	N/A
	300335	-	CCU	CUU	2	P	L	93	+	40
nad7 (13 sites)	711488	+ (exon 1)	AAC	AAU	3	N	N	13	-	N/A
	712855	+ (exon 2)	UCU	UUU	2	S	F	70	-	N/A
	713691	+ (exon 3)	CGU	UGU	1	R	C	100	-	N/A
	713819	+ (exon 3)	GUC	GUU	3	V	V	24	-	N/A
	713906	+ (exon 3)	UCC	UCU	3	S	S	12	-	N/A
	714114	+ (exon 3)	CUU	UUU	1	L	F	91	-	N/A
	715347	+ (exon 4)	CCU	CUU	2	P	L	72	-	N/A
	715366	+ (exon 4)	UCC	UCU	3	S	S	61	-	N/A
	715453	+ (exon 4)	CCC	CCU	3	P	P	88	-	N/A
	715506	+ (exon 4)	UCU	UUU	2	S	F	85	-	N/A
	715522	+ (exon 4)	CAC	CAU	3	H	H	72	-	N/A
	715527	+ (exon 4)	CCA	CUA	2	P	L	98	-	N/A
	715569	+ (exon 4)	UCU	UUU	2	S	F	100	-	N/A
nad9 (6 sites)	497201	+	UCU	UUU	2	S	F	73	-	N/A
	497282	+	CCA	CUA	2	P	L	47	-	N/A
	497480	+	CCA	CUA	2	P	L	97	+	75
	497497	+	CGG	UGG	1	R	W	96	+	100
	497608	+	CUU	UUU	1	L	F	89	+	100
	497708	+	UCU	UUU	2	S	F	78	-	N/A
sdh3 (1 site)	298960	-	CUC	UUC	1	L	F	69	+	43
sdh4 (3 sites)	558354	+	CCA	CUA	2	P	L	83	+	88
	558402	+	CCA	CUA	2	P	L	32	+	75
	558552	+	UCU	UUU	2	S	F	87	+	50
cob (4 sites)	779528	+	UCU	UUU	2	S	F	92	-	N/A
	779794	+	CUA	UUA	1	L	L	86	-	N/A
	780328	+	CAU	UAU	1	H	Y	19	+	100
	780383	+	CCA	CUA	2	P	L	94	+	100
cox1 (6 sites)	321375	+ (exon 1)	UCU	UUU	2	S	F	91	+	100
	321387	+ (exon 1)	UCU	UUU	2	S	F	100	+	100
	321585	+ (exon 1)	UCU	UUU	2	S	F	52	+	100
	321723	+ (exon 1)	CCA	CUA	2	P	L	13	+	100
	321763	+ (exon 1)	ACC	ACU	3	T	T	89	-	N/A
	323181	+ (exon 2)	CUG	UUG	1	L	L	96	-	N/A
cox2 (6 sites)	514064	+	UCU	UUU	2	S	F	85	+	100
	514300	+	CUA	UUA	1	L	L	84	-	N/A
	514439	+	ACG	AUG	2	T	M	95	+	100
	514457	+	CCA	CUA	2	P	L	11	+	100
	514540	+	CCU	UCU	1	P	S	92	+	100
	514553	+	CCU	CUU	2	P	L	98	+	100
cox3 (3 sites)	557893	+	CCC	CUC	2	P	L	28	+	100
	557896	+	CCU	CUU	2	P	L	63	+	92
	558125	+	UUC	UUU	3	F	F	67	-	N/A
atp4 (7 sites)	284923	+	UCU	UUU	2	S	F	98	+	57
	285091	+	CCC	CUC	2	P	L	87	-	N/A
	285112	+	CCU	CUU	2	P	L	15	+	100
	285114	+	CCG	UCG	1	P	S	95	-	N/A
	285115	+	CCG	CUG	2	P	L	88	+	43
	285271	+	CCA	CUA	2	P	L	98	+	71
	285280	+	ACU	AUU	2	T	I	98	+	86
atp6 (6 sites)	809891	-	UCU	UUU	2	S	F	83	+	100
	809963	-	CCU	CUU	2	P	L	19	+	92
	810014	-	UCC	UUC	2	S	F	100	+	100
	810361	-	UCC	UCU	3	S	S	48	-	N/A
	810395	-	CCG	CUG	2	P	L	88	+	100
	810993	-	CGU	UGU	1	R	C	64	-	N/A
atp8 (2 sites)	556614	+	CUC	UUC	1	L	F	10	+	100
	556640	+	UGC	UGU	3	C	C	84	-	N/A
ccmB (1 site)	612767	-	CCU	CUU	2	P	L	67	+	100
ccmC (4 sites)	247714	-	UCU	UUU	2	S	F	40	+	100
	247748	-	CGU	UGU	1	R	C	86	+	100
	248050	-	CCG	CUG	2	P	L	85	+	78
	248078	-	CUU	UUU	1	L	F	59	+	67
ccmFc (3 sites)	834747	+ (exon 1)	CAU	UAU	1	H	Y	63	-	N/A
	834901	+ (exon 1)	CCA	CUA	2	P	L	77	-	N/A
	836320	+ (exon 2)	CUA	UUA	1	L	L	32	-	N/A
ccmFn (1 site)	488236	-	ACC	AUC	2	T	I	61	-	N/A
rpl2 (1 site)	658110	+	CCA	CUA	2	P	L	100	+	75
rpl5 (6 sites)	22102	-	CCG	CUG	2	P	L	100	+	100
	22103	-	CCG	UCG	1	P	S	16	-	N/A
	22105	-	CCU	CUU	2	P	L	77	-	N/A
	22173	-	AUC	AUU	3	I	I	13	-	N/A
	22389	-	UCC	UCU	3	S	S	31	-	N/A
	22561	-	CCG	CUG	2	P	L	87	+	100
rpl10 (3 sites)	611859	+	ACC	ACU	3	T	T	35	-	N/A
	611934	+	CGG	UGG	1	R	W	41	-	N/A
	612084	+	UAC	UAU	3	Y	Y	40	-	N/A
matR (7 sites)	102277	+	UCC	UCU	3	S	S	96	-	N/A
	102366	+	CCA	CUA	2	P	L	81	+	100
	103716	+	UCC	UUC	2	S	F	72	+	100
	103757	+	CGC	UCG	1	R	S	16	-	N/A
	103771	+	UAC	UAU	3	Y	Y	75	-	N/A
	103824	+	CCG	CUG	2	P	L	95	+	100
	103863	+	CCA	CUA	2	P	L	21	+	88
rps3 (4 sites)	263919	- (exon 2)	CCG	CUG	2	P	L	97	-	N/A
	263864	- (exon 2)	UCC	UCU	3	S	S	48	-	N/A
	264252	- (exon 2)	CCA	CUA	2	P	L	15	-	N/A
	264811	- (exon 2)	CGA	UGA	1	R	Stop	85	-	N/A
rps4 (3 sites)	267132	-	CCA	CUA	2	P	L	71	+	83
	267183	-	UCU	UUU	2	S	F	77	+	100
	267470	-	UCC	UCU	3	S	S	56	-	N/A
rps12 (3 sites)	20176	-	UCC	UUC	2	S	F	97	+	76
	20356	-	CCU	CUU	2	P	L	94	+	100
	20376	-	CCC	CCU	3	P	P	11	-	N/A
rps14 (2 sites)	21929	-	UCC	UCU	3	S	S	21	-	N/A
	21974	-	CCC	CCU	3	P	P	17	-	N/A
